# Supplementary material for: ﻿Four new Phragmidium (Phragmidiaceae, Pucciniomycetes) species from Rosaceae plants in Guizhou Province of China
Source: MycoKeys. 2022 Nov 10;93:193–213. doi: 10.3897/mycokeys.93.90861 (PMC9836481; doi:10.3897/mycokeys.93.90861)
Supplement: XML Treatment for Phragmidium rosae-roxburghii [file mycokeys.93.90861-treatment1.xml]

<!DOCTYPE tp:taxon-treatment
  PUBLIC "-//TaxonX//DTD Taxonomic Treatment Publishing DTD v0 20100105//EN" "tax-treatment-NSO.dtd">
<tp:taxon-treatment xmlns:tp="http://www.plazi.org/taxpub"><tp:treatment-meta><kwd-group><label>Taxon classification</label><kwd>
                <named-content content-type="kingdom">Fungi</named-content>
              </kwd><kwd>
                <named-content content-type="order">Pucciniales</named-content>
              </kwd><kwd>
                <named-content content-type="family">Phragmidiaceae</named-content>
              </kwd></kwd-group><mixed-citation publication-type="journal"><person-group><name><surname>Sun</surname><given-names>Jing-E</given-names></name><name><surname>Zhang</surname><given-names>Qian</given-names></name><name><surname>Luo</surname><given-names>Wen-Mei</given-names></name><name><surname>Yang</surname><given-names>Yuan-Qiao</given-names></name><name><surname>An</surname><given-names>Hua-Ming</given-names></name><name><surname>Wang</surname><given-names>Yong</given-names></name></person-group><article-title>﻿Four new <italic><tp:taxon-name><tp:taxon-name-part taxon-name-part-type="genus" reg="Phragmidium">Phragmidium</tp:taxon-name-part></tp:taxon-name></italic> (<tp:taxon-name><tp:taxon-name-part taxon-name-part-type="family">Phragmidiaceae</tp:taxon-name-part></tp:taxon-name>, <tp:taxon-name><tp:taxon-name-part taxon-name-part-type="class">Pucciniomycetes</tp:taxon-name-part></tp:taxon-name>) species from <tp:taxon-name><tp:taxon-name-part taxon-name-part-type="family">Rosaceae</tp:taxon-name-part></tp:taxon-name> plants in Guizhou Province of China</article-title><source>MycoKeys</source><day>10</day><month>11</month><year>2022</year><volume>93</volume><fpage>193</fpage><lpage>213</lpage><pub-id pub-id-type="doi">10.3897/mycokeys.93.90861</pub-id></mixed-citation></tp:treatment-meta><tp:nomenclature><label>﻿</label><tp:taxon-name>
              <object-id xmlns:xlink="http://www.w3.org/1999/xlink" content-type="arpha" xlink:type="simple">9EA22E28-68E0-517A-80B1-1D74F22C6B79</object-id>
              <tp:taxon-name-part taxon-name-part-type="genus" reg="Phragmidium">Phragmidium</tp:taxon-name-part>
              <tp:taxon-name-part taxon-name-part-type="species" reg="rosae-roxburghii">rosae-roxburghii</tp:taxon-name-part>
              <object-id xmlns:xlink="http://www.w3.org/1999/xlink" content-type="mycobank" xlink:type="simple">845041</object-id>
            </tp:taxon-name><tp:taxon-authority>J.E. Sun &amp; Yong Wang bis</tp:taxon-authority><tp:taxon-status xmlns:xlink="http://www.w3.org/1999/xlink" xlink:type="simple">sp. nov.</tp:taxon-status><xref ref-type="fig" rid="F2">Figs 2</xref><xref ref-type="fig" rid="F3">, 3</xref></tp:nomenclature><tp:treatment-sec sec-type="diagnosis" id="SECID0ET1BI"><title>Diagnosis.</title><p><italic><tp:taxon-name><tp:taxon-name-part taxon-name-part-type="genus" reg="Phragmidium">Phragmidium</tp:taxon-name-part><tp:taxon-name-part taxon-name-part-type="species" reg="rosae-roxburghii">rosae-roxburghii</tp:taxon-name-part></tp:taxon-name></italic> easily to be distinguished by its unique square to diamond-shaped urediniospores.</p></tp:treatment-sec><tp:treatment-sec sec-type="Holotype" id="SECID0EE2BI"><title>Holotype.</title><p>China. Guizhou Province, Panzhou city, <named-content xmlns:xlink="http://www.w3.org/1999/xlink" content-type="dwc:verbatimCoordinates" xlink:type="simple"><named-content content-type="geo-json" specific-use="{&#34;type&#34;:&#34;Point&#34;,&#34;coordinates&#34;:[-104.935278,26.500278]}" id="NCID0EN2BI" xlink:type="simple">25°89'61"N, 104°56'07"W</named-content></named-content>, 750 m, 21 Mar 2021, on <italic><tp:taxon-name><tp:taxon-name-part taxon-name-part-type="genus" reg="Rosa">Rosa</tp:taxon-name-part><tp:taxon-name-part taxon-name-part-type="species" reg="roxburghii">roxburghii</tp:taxon-name-part></tp:taxon-name></italic>, coll. J.E. Sun &amp; Y.Q. Yang, HGUP21025, <abbrev xmlns:xlink="http://www.w3.org/1999/xlink" xlink:title="internal transcribed spacer" id="ABBRID0E42BI" xlink:type="simple">ITS</abbrev>: <ext-link xmlns:xlink="http://www.w3.org/1999/xlink" ext-link-type="gen" xlink:href="OL684818" xlink:type="simple">OL684818</ext-link>, <abbrev xmlns:xlink="http://www.w3.org/1999/xlink" xlink:title="large subunit" id="ABBRID0EB3BI" xlink:type="simple">LSU</abbrev>: <ext-link xmlns:xlink="http://www.w3.org/1999/xlink" ext-link-type="gen" xlink:href="OL684831" xlink:type="simple">OL684831</ext-link>.</p></tp:treatment-sec><tp:treatment-sec sec-type="etymology" id="SECID0EF3BI"><title>Etymology.</title><p>Referring to the host, <italic><tp:taxon-name><tp:taxon-name-part taxon-name-part-type="genus" reg="Rosa">Rosa</tp:taxon-name-part><tp:taxon-name-part taxon-name-part-type="species" reg="roxburghii">roxburghii</tp:taxon-name-part></tp:taxon-name></italic>, on which the fungus was first found.</p></tp:treatment-sec><tp:treatment-sec sec-type="description" id="SECID0EW3BI"><title>Description.</title><p><bold><italic>Spermogonia</italic></bold>: unknown. <bold><italic>Aecia</italic></bold> formed on gold distinct, circular lesions on both sides of the stems, petioles and leaves, rarely produced on the abaxial leaf surface, scattered, flat oval to subglobose, powdery, 1.0–5.0 mm diam. Aeciospores formed in basipetal succession, oval o subglobose, 22–30 × 14–22 µm (mean 26 × 18 µm, n = 30), inclusions golden, to bright-yellow; wall 1.8–3.1 µm thick, colorless, mostly with irregularly elongated verrucae on the surface. <bold><italic>Uredinia</italic></bold> produced on the abaxial leaf surface, scattered to gregarious, hypophyllous, orange-colored or white, powdery, oval to rounded, 0.1–1.0 mm diam, paraphysis in the periphery of the uredinia, curved, 30–55 × 9–20 µm, colorless thin-walled. Urediniospores generally angular, square to diamond-shaped, yellowish to orange-colored, 20–30 × 16–21 µm (mean: 25 × 19 µm, n = 30), thick-walled, 0.5–2.0 µm thick, colorless, regularly echinulate with stout spines.</p><p>Rust diseases symptoms: In the early stage (March) of rust disease yellowish-orange powdery aecia formed on the stems and petioles on <italic><tp:taxon-name><tp:taxon-name-part taxon-name-part-type="genus" reg="Rosa">Rosa</tp:taxon-name-part><tp:taxon-name-part taxon-name-part-type="species" reg="roxburghii">roxburghii</tp:taxon-name-part></tp:taxon-name></italic> and <italic><tp:taxon-name><tp:taxon-name-part taxon-name-part-type="genus" reg="Rosa">Rosa</tp:taxon-name-part></tp:taxon-name></italic> sp., the aecia were scattered, flat oval or nearly round and bordered (Fig. <xref ref-type="fig" rid="F2">2</xref>). In middle of June (Fig. <xref ref-type="fig" rid="F3">3</xref>), the upper surface of the lower leaves was turning yellow and orange spots gradually appeared on the under surface caused by uredinia, which are powdery, aggregated but without obvious boundaries.</p><fig id="F2" position="float" orientation="portrait"><object-id xmlns:xlink="http://www.w3.org/1999/xlink" content-type="doi" xlink:type="simple">10.3897/mycokeys.93.90861.figure2</object-id><object-id xmlns:xlink="http://www.w3.org/1999/xlink" content-type="arpha" xlink:type="simple">AD481E68-1E5A-5564-A2F0-562FFFFA3216</object-id><label>Figure 2.</label><caption><p><italic><tp:taxon-name><tp:taxon-name-part taxon-name-part-type="genus" reg="Phragmidium">Phragmidium</tp:taxon-name-part><tp:taxon-name-part taxon-name-part-type="species" reg="rosae-roxburghii">rosae-roxburghii</tp:taxon-name-part></tp:taxon-name></italic> sp. nov. (HGUP21025, holotype) on <italic><tp:taxon-name><tp:taxon-name-part taxon-name-part-type="genus" reg="Rosa">Rosa</tp:taxon-name-part><tp:taxon-name-part taxon-name-part-type="species" reg="roxburghii">roxburghii</tp:taxon-name-part></tp:taxon-name></italic><bold>a–c</bold> aecia on stem and leaf pieces. <bold>d</bold> longitudinal section of aecium <bold>e–h</bold> aeciospores. Scale bars: 2 mm (<bold>b–c</bold>); 50 µm (<bold>d</bold>); 10 µm (<bold>e–h</bold>).</p></caption><graphic xmlns:xlink="http://www.w3.org/1999/xlink" xlink:href="mycokeys-93-193-g002.jpg" position="float" orientation="portrait" xlink:type="simple" id="oo_768103.jpg"><uri content-type="original_file" xlink:type="simple">https://binary.pensoft.net/fig/768103</uri></graphic></fig><fig id="F3" position="float" orientation="portrait"><object-id xmlns:xlink="http://www.w3.org/1999/xlink" content-type="doi" xlink:type="simple">10.3897/mycokeys.93.90861.figure3</object-id><object-id xmlns:xlink="http://www.w3.org/1999/xlink" content-type="arpha" xlink:type="simple">EDE0B8A9-86C2-5AD3-8986-4147F9F6F0EB</object-id><label>Figure 3.</label><caption><p><italic><tp:taxon-name><tp:taxon-name-part taxon-name-part-type="genus" reg="Phragmidium">Phragmidium</tp:taxon-name-part><tp:taxon-name-part taxon-name-part-type="species" reg="rosae-roxburghii">rosae-roxburghii</tp:taxon-name-part></tp:taxon-name></italic> sp. nov. (HGUP21026) on <italic><tp:taxon-name><tp:taxon-name-part taxon-name-part-type="genus" reg="Rosa">Rosa</tp:taxon-name-part><tp:taxon-name-part taxon-name-part-type="species" reg="roxburghii">roxburghii</tp:taxon-name-part></tp:taxon-name></italic><bold>a</bold> appearance of infected plants <bold>b</bold> uredinia on a leaf <bold>c</bold> longitudinal section of uredinium <bold>d</bold> paraphyses <bold>e–i</bold> urediniospores. Scale bars: 5 mm (<bold>b</bold>); 50 µm (<bold>c</bold>); 25 µm (<bold>d</bold>); 12.5 µm (<bold>e–i</bold>).</p></caption><graphic xmlns:xlink="http://www.w3.org/1999/xlink" xlink:href="mycokeys-93-193-g003.jpg" position="float" orientation="portrait" xlink:type="simple" id="oo_768104.jpg"><uri content-type="original_file" xlink:type="simple">https://binary.pensoft.net/fig/768104</uri></graphic></fig></tp:treatment-sec><tp:treatment-sec sec-type="habitat" id="SECID0EMBCI"><title>Habitat.</title><p><italic><tp:taxon-name><tp:taxon-name-part taxon-name-part-type="genus" reg="Rosa">Rosa</tp:taxon-name-part><tp:taxon-name-part taxon-name-part-type="species" reg="roxburghii">roxburghii</tp:taxon-name-part></tp:taxon-name></italic>, <italic><tp:taxon-name><tp:taxon-name-part taxon-name-part-type="genus" reg="Rosa">Rosa</tp:taxon-name-part></tp:taxon-name></italic> sp.</p></tp:treatment-sec><tp:treatment-sec sec-type="distribution" id="SECID0EECCI"><title>Known distribution.</title><p>China, Guizhou Province.</p></tp:treatment-sec><tp:treatment-sec sec-type="material" id="SECID0EJCCI"><title>Additional material examined.</title><p>China. Guizhou Province: Duyun city, <named-content xmlns:xlink="http://www.w3.org/1999/xlink" content-type="dwc:verbatimCoordinates" xlink:type="simple"><named-content content-type="geo-json" specific-use="{&#34;type&#34;:&#34;Point&#34;,&#34;coordinates&#34;:[-107.645000,26.774444]}" id="NCID0ESCCI" xlink:type="simple">26°45'88"N, 106°98'42"W</named-content></named-content>, 820 m, 22 Jun 2021, on <italic><tp:taxon-name><tp:taxon-name-part taxon-name-part-type="genus" reg="Rosa">Rosa</tp:taxon-name-part><tp:taxon-name-part taxon-name-part-type="species" reg="roxburghii">roxburghii</tp:taxon-name-part></tp:taxon-name></italic>, coll. J.E. Sun, HGUP21026; Tongren city, <named-content xmlns:xlink="http://www.w3.org/1999/xlink" content-type="dwc:verbatimCoordinates" xlink:type="simple"><named-content content-type="geo-json" specific-use="{&#34;type&#34;:&#34;Point&#34;,&#34;coordinates&#34;:[-108.567500,28.235833]}" id="NCID0EFDCI" xlink:type="simple">28°14'09"N, 108°34'03"W</named-content></named-content>, 810 m, 04 Sep 2021, on <italic><tp:taxon-name><tp:taxon-name-part taxon-name-part-type="genus" reg="Rosa">Rosa</tp:taxon-name-part><tp:taxon-name-part taxon-name-part-type="species" reg="roxburghii">roxburghii</tp:taxon-name-part></tp:taxon-name></italic>, coll. J.E. Sun, HGUP21027; Guiyang city, <named-content xmlns:xlink="http://www.w3.org/1999/xlink" content-type="dwc:verbatimCoordinates" xlink:type="simple"><named-content content-type="geo-json" specific-use="{&#34;type&#34;:&#34;Point&#34;,&#34;coordinates&#34;:[-106.985278,26.753889]}" id="NCID0EYDCI" xlink:type="simple">26°44'74"N, 106°58'67"W</named-content></named-content>, 960 m, 27 Mar, 2021, on <italic><tp:taxon-name><tp:taxon-name-part taxon-name-part-type="genus" reg="Rosa">Rosa</tp:taxon-name-part></tp:taxon-name></italic> sp., coll. J.E. Sun, HGUP21028.</p></tp:treatment-sec><tp:treatment-sec sec-type="notes" id="SECID0EEECI"><title>Notes.</title><p><italic><tp:taxon-name><tp:taxon-name-part taxon-name-part-type="genus" reg="Phragmidium">Phragmidium</tp:taxon-name-part><tp:taxon-name-part taxon-name-part-type="species" reg="rosae-roxburghii">rosae-roxburghii</tp:taxon-name-part></tp:taxon-name></italic> was the first species of <italic><tp:taxon-name><tp:taxon-name-part taxon-name-part-type="genus" reg="Phragmidium">Phragmidium</tp:taxon-name-part></tp:taxon-name></italic> described on <italic><tp:taxon-name><tp:taxon-name-part taxon-name-part-type="genus" reg="Rosa">Rosa</tp:taxon-name-part><tp:taxon-name-part taxon-name-part-type="species" reg="roxburghii">roxburghii</tp:taxon-name-part></tp:taxon-name></italic>. It is easily to distinguish species by its unique square to diamond-shaped urediniospores, since in other <italic><tp:taxon-name><tp:taxon-name-part taxon-name-part-type="genus" reg="Phragmidium">Phragmidium</tp:taxon-name-part></tp:taxon-name></italic> species the urediniosporas are oval to nearly spherical (<xref ref-type="bibr" rid="B37">Yun et al. 2011</xref>; <xref ref-type="bibr" rid="B22">Ono 2012</xref>; <xref ref-type="bibr" rid="B43">Zhuang et al. 2012</xref>; <xref ref-type="bibr" rid="B36">Yang et al. 2015</xref>; <xref ref-type="bibr" rid="B15">Liu et al. 2018</xref>, <xref ref-type="bibr" rid="B16">2019</xref>, <xref ref-type="bibr" rid="B17">2020</xref>; <xref ref-type="bibr" rid="B23">Ono and Wahyuno 2019</xref>). In phylogeny, this species only kept a close relationship to <italic><tp:taxon-name><tp:taxon-name-part taxon-name-part-type="genus" reg="Phragmidium">Ph.</tp:taxon-name-part><tp:taxon-name-part taxon-name-part-type="species" reg="warburgiana">warburgiana</tp:taxon-name-part></tp:taxon-name></italic> (Fig. <xref ref-type="fig" rid="F1">1</xref>) but its urediniospores are yellowish to orange-colored different to <italic><tp:taxon-name><tp:taxon-name-part taxon-name-part-type="genus" reg="Phragmidium">Ph.</tp:taxon-name-part><tp:taxon-name-part taxon-name-part-type="species" reg="warburgiana">warburgiana</tp:taxon-name-part></tp:taxon-name></italic> with colorless urediniospores (<xref ref-type="bibr" rid="B22">Ono 2012</xref>). We proposed <italic><tp:taxon-name><tp:taxon-name-part taxon-name-part-type="genus" reg="Phragmidium">Ph.</tp:taxon-name-part><tp:taxon-name-part taxon-name-part-type="species" reg="rosae-roxburghii">rosae-roxburghii</tp:taxon-name-part></tp:taxon-name></italic> as a new taxon.</p></tp:treatment-sec><tp:treatment-sec><!--Section generated to contain objects referenced in tp:taxon-treatment.--><fig id="F1" position="float" orientation="portrait"><object-id xmlns:xlink="http://www.w3.org/1999/xlink" content-type="doi" xlink:type="simple">10.3897/mycokeys.93.90861.figure1</object-id><object-id xmlns:xlink="http://www.w3.org/1999/xlink" content-type="arpha" xlink:type="simple">53E4C358-74DA-522A-8618-54BE8059CF12</object-id><label>Figure 1.</label><caption><p>The maximum parsimony tree of 42 <italic><tp:taxon-name><tp:taxon-name-part taxon-name-part-type="genus" reg="Phragmidium">Phragmidium</tp:taxon-name-part></tp:taxon-name></italic> taxa based on <abbrev xmlns:xlink="http://www.w3.org/1999/xlink" xlink:title="internal transcribed spacer" id="ABBRID0E44AI" xlink:type="simple">ITS</abbrev> and <italic>LS</italic>U genes; host plants are also given.</p></caption><graphic xmlns:xlink="http://www.w3.org/1999/xlink" xlink:href="mycokeys-93-193-g001.jpg" position="float" orientation="portrait" xlink:type="simple" id="oo_768102.jpg"><uri content-type="original_file" xlink:type="simple">https://binary.pensoft.net/fig/768102</uri></graphic></fig></tp:treatment-sec><ref-list><ref id="B37"><mixed-citation xmlns:xlink="http://www.w3.org/1999/xlink" xlink:type="simple"><person-group><name name-style="western"><surname>Yun</surname><given-names>HY</given-names></name><name name-style="western"><surname>Minnis</surname><given-names>AM</given-names></name><name name-style="western"><surname>Kim</surname><given-names>YH</given-names></name><name name-style="western"><surname>Castlebury</surname><given-names>LA</given-names></name><name name-style="western"><surname>Aime</surname><given-names>MC</given-names></name></person-group> (<year>2011</year>) <article-title>The rust genus <italic>Frommeëlla</italic> revisited: A later synonym of <italic><tp:taxon-name><tp:taxon-name-part taxon-name-part-type="genus">Phragmidium</tp:taxon-name-part></tp:taxon-name></italic> after all.</article-title><source>Mycologia</source><volume>103</volume>(<issue>6</issue>): <fpage>1451</fpage>–<lpage>1463</lpage>. <ext-link xlink:type="simple" ext-link-type="doi" xlink:href="10.3852/11-120">https://doi.org/10.3852/11-120</ext-link></mixed-citation></ref><ref id="B22"><mixed-citation xmlns:xlink="http://www.w3.org/1999/xlink" xlink:type="simple"><person-group><name name-style="western"><surname>Ono</surname><given-names>Y</given-names></name></person-group> (<year>2012</year>) <article-title><italic><tp:taxon-name><tp:taxon-name-part taxon-name-part-type="genus">Kuehneola</tp:taxon-name-part><tp:taxon-name-part taxon-name-part-type="species">warburgiana</tp:taxon-name-part></tp:taxon-name></italic> comb. nov. (<tp:taxon-name><tp:taxon-name-part taxon-name-part-type="family">Phragmidiaceae</tp:taxon-name-part></tp:taxon-name>, <tp:taxon-name><tp:taxon-name-part taxon-name-part-type="order">Pucciniales</tp:taxon-name-part></tp:taxon-name>), causing witches’ brooms on <italic><tp:taxon-name><tp:taxon-name-part taxon-name-part-type="genus">Rosa</tp:taxon-name-part><tp:taxon-name-part taxon-name-part-type="species">bracteata</tp:taxon-name-part></tp:taxon-name></italic>.</article-title><source>Mycotaxon</source><volume>121</volume>(<issue>1</issue>): <fpage>207</fpage>–<lpage>213</lpage>. <ext-link xlink:type="simple" ext-link-type="doi" xlink:href="10.5248/121.207">https://doi.org/10.5248/121.207</ext-link></mixed-citation></ref><ref id="B43"><mixed-citation xmlns:xlink="http://www.w3.org/1999/xlink" xlink:type="simple"><person-group><name name-style="western"><surname>Zhuang</surname><given-names>JY</given-names></name><name name-style="western"><surname>Wei</surname><given-names>SX</given-names></name><name name-style="western"><surname>Wang</surname><given-names>YC</given-names></name></person-group> (<year>2012</year>) Flora fungorum sinicorum. Vol. 41. <tp:taxon-name><tp:taxon-name-part taxon-name-part-type="order">Uredinales</tp:taxon-name-part></tp:taxon-name> IV. Science Press, Beijing, China.</mixed-citation></ref><ref id="B36"><mixed-citation xmlns:xlink="http://www.w3.org/1999/xlink" xlink:type="simple"><person-group><name name-style="western"><surname>Yang</surname><given-names>T</given-names></name><name name-style="western"><surname>Chang</surname><given-names>W</given-names></name><name name-style="western"><surname>Cao</surname><given-names>B</given-names></name><name name-style="western"><surname>Tian</surname><given-names>CM</given-names></name><name name-style="western"><surname>Zhao</surname><given-names>L</given-names></name><name name-style="western"><surname>Liang</surname><given-names>YM</given-names></name></person-group> (<year>2015</year>) <article-title>Two new <italic><tp:taxon-name><tp:taxon-name-part taxon-name-part-type="genus">Phragmidium</tp:taxon-name-part></tp:taxon-name></italic> species identified on <italic><tp:taxon-name><tp:taxon-name-part taxon-name-part-type="genus">Rosa</tp:taxon-name-part></tp:taxon-name></italic> plants native to China.</article-title><source>Phytotaxa</source><volume>217</volume>(<issue>2</issue>): <fpage>182</fpage>–<lpage>190</lpage>. <ext-link xlink:type="simple" ext-link-type="doi" xlink:href="10.11646/phytotaxa.217.2.8">https://doi.org/10.11646/phytotaxa.217.2.8</ext-link></mixed-citation></ref><ref id="B15"><mixed-citation xmlns:xlink="http://www.w3.org/1999/xlink" xlink:type="simple"><person-group><name name-style="western"><surname>Liu</surname><given-names>Y</given-names></name><name name-style="western"><surname>Cao</surname><given-names>B</given-names></name><name name-style="western"><surname>Tao</surname><given-names>SQ</given-names></name><name name-style="western"><surname>Tian</surname><given-names>GM</given-names></name><name name-style="western"><surname>Liang</surname><given-names>YM</given-names></name></person-group> (<year>2018</year>) <article-title><italic><tp:taxon-name><tp:taxon-name-part taxon-name-part-type="genus">Phragmidium</tp:taxon-name-part></tp:taxon-name></italic> species parasitizing species of <tp:taxon-name><tp:taxon-name-part taxon-name-part-type="family">Rosaceae</tp:taxon-name-part></tp:taxon-name> in Tibet, China, with descriptions of three new species.</article-title><source>Mycological Progress</source><volume>17</volume>(<issue>8</issue>): <fpage>967</fpage>–<lpage>988</lpage>. <ext-link xlink:type="simple" ext-link-type="doi" xlink:href="10.1007/s11557-018-1406-5">https://doi.org/10.1007/s11557-018-1406-5</ext-link></mixed-citation></ref><ref id="B16"><mixed-citation xmlns:xlink="http://www.w3.org/1999/xlink" xlink:type="simple"><person-group><name name-style="western"><surname>Liu</surname><given-names>Y</given-names></name><name name-style="western"><surname>Ono</surname><given-names>Y</given-names></name><name name-style="western"><surname>Kakishima</surname><given-names>M</given-names></name><name name-style="western"><surname>Gaforov</surname><given-names>Y</given-names></name><name name-style="western"><surname>Liang</surname><given-names>YM</given-names></name></person-group> (<year>2019</year>) <article-title>Taxonomy and phylogenetic position of <italic><tp:taxon-name><tp:taxon-name-part taxon-name-part-type="genus">Phragmidium</tp:taxon-name-part><tp:taxon-name-part taxon-name-part-type="species">altaicum</tp:taxon-name-part></tp:taxon-name></italic>, a newly described rust fungus on <italic><tp:taxon-name><tp:taxon-name-part taxon-name-part-type="genus">Rosa</tp:taxon-name-part></tp:taxon-name></italic>, based on molecular and morphological data.</article-title><source>Phytotaxa</source><volume>423</volume>(<issue>3</issue>): <fpage>187</fpage>–<lpage>194</lpage>. <ext-link xlink:type="simple" ext-link-type="doi" xlink:href="10.11646/phytotaxa.423.3.7">https://doi.org/10.11646/phytotaxa.423.3.7</ext-link></mixed-citation></ref><ref id="B17"><mixed-citation xmlns:xlink="http://www.w3.org/1999/xlink" xlink:type="simple"><person-group><name name-style="western"><surname>Liu</surname><given-names>Y</given-names></name><name name-style="western"><surname>Liang</surname><given-names>YM</given-names></name><name name-style="western"><surname>Ono</surname><given-names>Y</given-names></name></person-group> (<year>2020</year>) <article-title>Taxonomic revision of species of <italic><tp:taxon-name><tp:taxon-name-part taxon-name-part-type="genus">Kuehneola</tp:taxon-name-part></tp:taxon-name></italic> and <italic><tp:taxon-name><tp:taxon-name-part taxon-name-part-type="genus">Phragmidium</tp:taxon-name-part></tp:taxon-name></italic> on <italic><tp:taxon-name><tp:taxon-name-part taxon-name-part-type="genus">Rosa</tp:taxon-name-part></tp:taxon-name></italic>, including two new species from China.</article-title><source>Mycologia</source><volume>112</volume>(<issue>4</issue>): <fpage>742</fpage>–<lpage>752</lpage>. <ext-link xlink:type="simple" ext-link-type="doi" xlink:href="10.1080/00275514.2020.1753426">https://doi.org/10.1080/00275514.2020.1753426</ext-link></mixed-citation></ref><ref id="B23"><mixed-citation xmlns:xlink="http://www.w3.org/1999/xlink" xlink:type="simple"><person-group><name name-style="western"><surname>Ono</surname><given-names>Y</given-names></name><name name-style="western"><surname>Wahyuno</surname><given-names>D</given-names></name></person-group> (<year>2019</year>) <article-title><italic><tp:taxon-name><tp:taxon-name-part taxon-name-part-type="genus">Phragmidium</tp:taxon-name-part><tp:taxon-name-part taxon-name-part-type="species">satoanum</tp:taxon-name-part></tp:taxon-name></italic>, a new rust pathogen of <italic><tp:taxon-name><tp:taxon-name-part taxon-name-part-type="genus">Rosa</tp:taxon-name-part><tp:taxon-name-part taxon-name-part-type="species">hirtula</tp:taxon-name-part></tp:taxon-name></italic> in Japan.</article-title><source>Mycoscience</source><volume>60</volume>(<issue>4</issue>): <fpage>237</fpage>–<lpage>245</lpage>. <ext-link xlink:type="simple" ext-link-type="doi" xlink:href="10.1016/j.myc.2019.05.001">https://doi.org/10.1016/j.myc.2019.05.001</ext-link></mixed-citation></ref></ref-list></tp:taxon-treatment>
