# Supplementary material for: ﻿Four new Phragmidium (Phragmidiaceae, Pucciniomycetes) species from Rosaceae plants in Guizhou Province of China
Source: MycoKeys. 2022 Nov 10;93:193–213. doi: 10.3897/mycokeys.93.90861 (PMC9836481; doi:10.3897/mycokeys.93.90861)
Supplement: XML Treatment for Phragmidium rubi-coreani [file mycokeys.93.90861-treatment2.xml]

<!DOCTYPE tp:taxon-treatment
  PUBLIC "-//TaxonX//DTD Taxonomic Treatment Publishing DTD v0 20100105//EN" "tax-treatment-NSO.dtd">
<tp:taxon-treatment xmlns:tp="http://www.plazi.org/taxpub"><tp:treatment-meta><kwd-group><label>Taxon classification</label><kwd>
                <named-content content-type="kingdom">Fungi</named-content>
              </kwd><kwd>
                <named-content content-type="order">Pucciniales</named-content>
              </kwd><kwd>
                <named-content content-type="family">Phragmidiaceae</named-content>
              </kwd></kwd-group><mixed-citation publication-type="journal"><person-group><name><surname>Sun</surname><given-names>Jing-E</given-names></name><name><surname>Zhang</surname><given-names>Qian</given-names></name><name><surname>Luo</surname><given-names>Wen-Mei</given-names></name><name><surname>Yang</surname><given-names>Yuan-Qiao</given-names></name><name><surname>An</surname><given-names>Hua-Ming</given-names></name><name><surname>Wang</surname><given-names>Yong</given-names></name></person-group><article-title>﻿Four new <italic><tp:taxon-name><tp:taxon-name-part taxon-name-part-type="genus" reg="Phragmidium">Phragmidium</tp:taxon-name-part></tp:taxon-name></italic> (<tp:taxon-name><tp:taxon-name-part taxon-name-part-type="family">Phragmidiaceae</tp:taxon-name-part></tp:taxon-name>, <tp:taxon-name><tp:taxon-name-part taxon-name-part-type="class">Pucciniomycetes</tp:taxon-name-part></tp:taxon-name>) species from <tp:taxon-name><tp:taxon-name-part taxon-name-part-type="family">Rosaceae</tp:taxon-name-part></tp:taxon-name> plants in Guizhou Province of China</article-title><source>MycoKeys</source><day>10</day><month>11</month><year>2022</year><volume>93</volume><fpage>193</fpage><lpage>213</lpage><pub-id pub-id-type="doi">10.3897/mycokeys.93.90861</pub-id></mixed-citation></tp:treatment-meta><tp:nomenclature><label>﻿</label><tp:taxon-name>
              <object-id xmlns:xlink="http://www.w3.org/1999/xlink" content-type="arpha" xlink:type="simple">12B1AEFB-6E3E-5149-989B-A3F6B2FDB481</object-id>
              <tp:taxon-name-part taxon-name-part-type="genus" reg="Phragmidium">Phragmidium</tp:taxon-name-part>
              <tp:taxon-name-part taxon-name-part-type="species" reg="rubi-coreani">rubi-coreani</tp:taxon-name-part>
              <object-id xmlns:xlink="http://www.w3.org/1999/xlink" content-type="mycobank" xlink:type="simple">845042</object-id>
            </tp:taxon-name><tp:taxon-authority>J.E. Sun &amp; Yong Wang bis</tp:taxon-authority><tp:taxon-status xmlns:xlink="http://www.w3.org/1999/xlink" xlink:type="simple">sp. nov.</tp:taxon-status><xref ref-type="fig" rid="F4">Fig. 4</xref></tp:nomenclature><tp:treatment-sec sec-type="diagnosis" id="SECID0EFJCI"><title>Diagnosis.</title><p><italic><tp:taxon-name><tp:taxon-name-part taxon-name-part-type="genus" reg="Phragmidium">Phragmidium</tp:taxon-name-part><tp:taxon-name-part taxon-name-part-type="species" reg="rubi-coreani">rubi-coreani</tp:taxon-name-part></tp:taxon-name></italic> differs to <italic><tp:taxon-name><tp:taxon-name-part taxon-name-part-type="genus" reg="Phragmidium">Ph.</tp:taxon-name-part><tp:taxon-name-part taxon-name-part-type="species" reg="barclayi">barclayi</tp:taxon-name-part></tp:taxon-name></italic> by teliospores with fewer cells and shorter pedicels.</p></tp:treatment-sec><tp:treatment-sec sec-type="Holotype" id="SECID0EBKCI"><title>Holotype.</title><p>China. Guizhou Province: Guiyang city, <named-content xmlns:xlink="http://www.w3.org/1999/xlink" content-type="dwc:verbatimCoordinates" xlink:type="simple"><named-content content-type="geo-json" specific-use="{&#34;type&#34;:&#34;Point&#34;,&#34;coordinates&#34;:[-107.654722,26.773889]}" id="NCID0EKKCI" xlink:type="simple">26°45'86"N, 106°98'77"W</named-content></named-content>, 970 m, 11 Apr, 2021, on <italic><tp:taxon-name><tp:taxon-name-part taxon-name-part-type="genus" reg="Rubus">Rubus</tp:taxon-name-part><tp:taxon-name-part taxon-name-part-type="species" reg="coreanus">coreanus</tp:taxon-name-part></tp:taxon-name></italic>, coll. J.E. Sun, HGUP21029, <abbrev xmlns:xlink="http://www.w3.org/1999/xlink" xlink:title="internal transcribed spacer" id="ABBRID0E1KCI" xlink:type="simple">ITS</abbrev>: <ext-link xmlns:xlink="http://www.w3.org/1999/xlink" ext-link-type="gen" xlink:href="OL684822" xlink:type="simple">OL684822</ext-link>, <abbrev xmlns:xlink="http://www.w3.org/1999/xlink" xlink:title="large subunit" id="ABBRID0E5KCI" xlink:type="simple">LSU</abbrev>: <ext-link xmlns:xlink="http://www.w3.org/1999/xlink" ext-link-type="gen" xlink:href="OL684833" xlink:type="simple">OL684833</ext-link>.</p></tp:treatment-sec><tp:treatment-sec sec-type="etymology" id="SECID0ECLCI"><title>Etymology.</title><p>Referring to the host, <italic><tp:taxon-name><tp:taxon-name-part taxon-name-part-type="genus" reg="Rubus">Rubus</tp:taxon-name-part><tp:taxon-name-part taxon-name-part-type="species" reg="coreanus">coreanus</tp:taxon-name-part></tp:taxon-name></italic>, on which this species grows.</p></tp:treatment-sec><tp:treatment-sec sec-type="description" id="SECID0ETLCI"><title>Description.</title><p><bold><italic>Spermogonia</italic></bold>: unknown. <bold><italic>Aecia</italic></bold> golden, produced on the abaxial leaf surface, hypophyllous, and 2.5–3.5 mm diam, subglobose to globose, powdery, 2.5–3.5 mm diam. Aeciospores produced in basipetal succession, subglobose, 14–24 × 10–23 µm (mean 19 × 16 μm, n = 30), bright yellow contents, thick-walled, 1.0–4.0 µm, colorless, echinulate; paraphyses clavate, not or weakly incurved, 38–61 μm long, thick-walled, wall 2.0–2.5 μm thick. <bold><italic>Telia</italic></bold> hypophyllous, scattered, 0.3–0.5 mm diam, chocolate-brown. Teliospores ellipsoid to cylindrical, 3–5 celled, constricted at the septa, bright orange, chocolate-brown to gray-brown, 29–74 × 14–37 µm (mean 50 × 25 μm, n = 30), thick-walled, wall 1.8–3.5 μm thick, colorless to chocolate-brown; pedicels not swollen at the base, 8–34 μm long, colorless. <bold><italic>Uredinia</italic></bold> formed on circular lesions on both sides of the leaves, powdery, yellow distinct, hypophyllous scattered, nearly oval, surrounded by host epidermis, 0.5–1.0 mm diam. Urediniospores: uredo-type, subglobose to oval, produced in basipetal succession, golden, or bright-yellow, 19–27 × 15–25 µm (mean 23 × 20 μm, n = 30), thick-walled, wall 0.8–1.5 µm thick, colorless, densely and minutely echinulate.</p><p>Rust diseases symptoms: The golden and powdery aecia were first produced on the underside of leaves. Then, scattered uredinia were formed, orange-colored and forming small round spots on the leaves. Chocolate-brown telia were produced on the leaf remnants (Fig. <xref ref-type="fig" rid="F4">4</xref>).</p><fig id="F4" position="float" orientation="portrait"><object-id xmlns:xlink="http://www.w3.org/1999/xlink" content-type="doi" xlink:type="simple">10.3897/mycokeys.93.90861.figure4</object-id><object-id xmlns:xlink="http://www.w3.org/1999/xlink" content-type="arpha" xlink:type="simple">8A4016B0-2C77-5005-8B6D-7F80B3FFB9AE</object-id><label>Figure 4.</label><caption><p><italic><tp:taxon-name><tp:taxon-name-part taxon-name-part-type="genus" reg="Phragmidium">Phragmidium</tp:taxon-name-part><tp:taxon-name-part taxon-name-part-type="species" reg="rubi-coreani">rubi-coreani</tp:taxon-name-part></tp:taxon-name></italic> sp. nov. (HGUP21029, holotype) on <italic><tp:taxon-name><tp:taxon-name-part taxon-name-part-type="genus" reg="Rubus">Rubus</tp:taxon-name-part><tp:taxon-name-part taxon-name-part-type="species" reg="coreanus">coreanus</tp:taxon-name-part></tp:taxon-name></italic><bold>a</bold> gross features of infected leaves <bold>b</bold> uredinia on a leaf <bold>c–d</bold> longitudinal section of uredinium <bold>e</bold> paraphyses <bold>f</bold> urediniospores <bold>g</bold> aecia on a leaf <bold>h</bold> longitudinal section of aecium <bold>i–j</bold> aeciospores <bold>k</bold> telia on a leaf <bold>l</bold> longitudinal section of telium <bold>m–n</bold> Teliospores. Scale bars: 2 mm (<bold>b</bold>); 1 mm (<bold>g, k</bold>); 50 µm (<bold>c–e, h, l</bold>); 10 µm (<bold>f</bold>); 25 µm (<bold>i–j, m–n</bold>).</p></caption><graphic xmlns:xlink="http://www.w3.org/1999/xlink" xlink:href="mycokeys-93-193-g004.jpg" position="float" orientation="portrait" xlink:type="simple" id="oo_768105.jpg"><uri content-type="original_file" xlink:type="simple">https://binary.pensoft.net/fig/768105</uri></graphic></fig></tp:treatment-sec><tp:treatment-sec sec-type="habitat" id="SECID0EVOCI"><title>Habitat.</title><p><italic><tp:taxon-name><tp:taxon-name-part taxon-name-part-type="genus" reg="Rubus">Rubus</tp:taxon-name-part><tp:taxon-name-part taxon-name-part-type="species" reg="coreanus">coreanus</tp:taxon-name-part></tp:taxon-name></italic>.</p></tp:treatment-sec><tp:treatment-sec sec-type="distribution" id="SECID0EGPCI"><title>Known distribution.</title><p>China, Guizhou Province.</p></tp:treatment-sec><tp:treatment-sec sec-type="material" id="SECID0ELPCI"><title>Additional material examined.</title><p>China. Guizhou Province: Guiyang city, <named-content xmlns:xlink="http://www.w3.org/1999/xlink" content-type="dwc:verbatimCoordinates" xlink:type="simple"><named-content content-type="geo-json" specific-use="{&#34;type&#34;:&#34;Point&#34;,&#34;coordinates&#34;:[-107.675278,27.175000]}" id="NCID0EUPCI" xlink:type="simple">27°10'30"N, 106°99'91"W</named-content></named-content>, 830 m, 09 Apr 2021, on <italic><tp:taxon-name><tp:taxon-name-part taxon-name-part-type="genus" reg="Rubus">Rubus</tp:taxon-name-part><tp:taxon-name-part taxon-name-part-type="species" reg="coreanus">coreanus</tp:taxon-name-part></tp:taxon-name></italic>, coll. J.E. Sun, HGUP21030.</p></tp:treatment-sec><tp:treatment-sec sec-type="notes" id="SECID0EEQCI"><title>Notes.</title><p>In the phylogenetic tree, <italic><tp:taxon-name><tp:taxon-name-part taxon-name-part-type="genus" reg="Phragmidium">Phragmidium</tp:taxon-name-part><tp:taxon-name-part taxon-name-part-type="species" reg="rubi-coreani">rubi-coreani</tp:taxon-name-part></tp:taxon-name></italic>, <italic><tp:taxon-name><tp:taxon-name-part taxon-name-part-type="genus" reg="Phragmidium">Ph.</tp:taxon-name-part><tp:taxon-name-part taxon-name-part-type="species" reg="barclayi">barclayi</tp:taxon-name-part></tp:taxon-name></italic> and <italic><tp:taxon-name><tp:taxon-name-part taxon-name-part-type="genus" reg="Phragmidium">Ph.</tp:taxon-name-part><tp:taxon-name-part taxon-name-part-type="species" reg="cibanum">cibanum</tp:taxon-name-part></tp:taxon-name></italic> formed a branch (Fig. <xref ref-type="fig" rid="F1">1</xref>). However in morphology, teliospores of <italic><tp:taxon-name><tp:taxon-name-part taxon-name-part-type="genus" reg="Phragmidium">Phragmidium</tp:taxon-name-part><tp:taxon-name-part taxon-name-part-type="species" reg="rubi-coreani">rubi-coreani</tp:taxon-name-part></tp:taxon-name></italic> have fewer septa and shorter pedicels (3–5-celled, 8–34 μm long) than <italic><tp:taxon-name><tp:taxon-name-part taxon-name-part-type="genus" reg="Phragmidium">Ph.</tp:taxon-name-part><tp:taxon-name-part taxon-name-part-type="species" reg="barclayi">barclayi</tp:taxon-name-part></tp:taxon-name></italic> (5–8-celled, 60–150 μm long) and <italic><tp:taxon-name><tp:taxon-name-part taxon-name-part-type="genus" reg="Phragmidium">Ph.</tp:taxon-name-part><tp:taxon-name-part taxon-name-part-type="species" reg="cibanum">cibanum</tp:taxon-name-part></tp:taxon-name></italic> (5–7-celled, 70–108 μm long) (<xref ref-type="bibr" rid="B15">Liu et al. 2018</xref>). Meanwhile, most reported <italic><tp:taxon-name><tp:taxon-name-part taxon-name-part-type="genus" reg="Phragmidium">Phragmidium</tp:taxon-name-part></tp:taxon-name></italic> taxa produce longer teliospores, such as <italic><tp:taxon-name><tp:taxon-name-part taxon-name-part-type="genus" reg="Phragmidium">Ph.</tp:taxon-name-part><tp:taxon-name-part taxon-name-part-type="species" reg="zangdongii">zangdongii</tp:taxon-name-part></tp:taxon-name></italic> (29–74 × 14–37 µm vs. 82–110 × 23–31 μm); <italic><tp:taxon-name><tp:taxon-name-part taxon-name-part-type="genus" reg="Phragmidium">Ph.</tp:taxon-name-part><tp:taxon-name-part taxon-name-part-type="species" reg="kanas">kanas</tp:taxon-name-part></tp:taxon-name></italic> (29–74 × 14–37 µm vs. 134–198 × 19–31 µm); <italic><tp:taxon-name><tp:taxon-name-part taxon-name-part-type="genus" reg="Phragmidium">Ph.</tp:taxon-name-part><tp:taxon-name-part taxon-name-part-type="species" reg="potentillae-canadensis">potentillae-canadensis</tp:taxon-name-part></tp:taxon-name></italic> (29–74 × 14–37 µm vs. 48.1–86.8 × 30.1–33.3 µm) than the present species (<xref ref-type="bibr" rid="B37">Yun et al. 2011</xref>; <xref ref-type="bibr" rid="B15">Liu et al. 2018</xref>; <xref ref-type="bibr" rid="B38">Zhao et al. 2021</xref>). Thus, our fungus represented a novel taxon.</p></tp:treatment-sec><tp:treatment-sec><!--Section generated to contain objects referenced in tp:taxon-treatment.--><fig id="F1" position="float" orientation="portrait"><object-id xmlns:xlink="http://www.w3.org/1999/xlink" content-type="doi" xlink:type="simple">10.3897/mycokeys.93.90861.figure1</object-id><object-id xmlns:xlink="http://www.w3.org/1999/xlink" content-type="arpha" xlink:type="simple">53E4C358-74DA-522A-8618-54BE8059CF12</object-id><label>Figure 1.</label><caption><p>The maximum parsimony tree of 42 <italic><tp:taxon-name><tp:taxon-name-part taxon-name-part-type="genus" reg="Phragmidium">Phragmidium</tp:taxon-name-part></tp:taxon-name></italic> taxa based on <abbrev xmlns:xlink="http://www.w3.org/1999/xlink" xlink:title="internal transcribed spacer" id="ABBRID0E44AI" xlink:type="simple">ITS</abbrev> and <italic>LS</italic>U genes; host plants are also given.</p></caption><graphic xmlns:xlink="http://www.w3.org/1999/xlink" xlink:href="mycokeys-93-193-g001.jpg" position="float" orientation="portrait" xlink:type="simple" id="oo_768102.jpg"><uri content-type="original_file" xlink:type="simple">https://binary.pensoft.net/fig/768102</uri></graphic></fig></tp:treatment-sec><ref-list><ref id="B15"><mixed-citation xmlns:xlink="http://www.w3.org/1999/xlink" xlink:type="simple"><person-group><name name-style="western"><surname>Liu</surname><given-names>Y</given-names></name><name name-style="western"><surname>Cao</surname><given-names>B</given-names></name><name name-style="western"><surname>Tao</surname><given-names>SQ</given-names></name><name name-style="western"><surname>Tian</surname><given-names>GM</given-names></name><name name-style="western"><surname>Liang</surname><given-names>YM</given-names></name></person-group> (<year>2018</year>) <article-title><italic><tp:taxon-name><tp:taxon-name-part taxon-name-part-type="genus">Phragmidium</tp:taxon-name-part></tp:taxon-name></italic> species parasitizing species of <tp:taxon-name><tp:taxon-name-part taxon-name-part-type="family">Rosaceae</tp:taxon-name-part></tp:taxon-name> in Tibet, China, with descriptions of three new species.</article-title><source>Mycological Progress</source><volume>17</volume>(<issue>8</issue>): <fpage>967</fpage>–<lpage>988</lpage>. <ext-link xlink:type="simple" ext-link-type="doi" xlink:href="10.1007/s11557-018-1406-5">https://doi.org/10.1007/s11557-018-1406-5</ext-link></mixed-citation></ref><ref id="B37"><mixed-citation xmlns:xlink="http://www.w3.org/1999/xlink" xlink:type="simple"><person-group><name name-style="western"><surname>Yun</surname><given-names>HY</given-names></name><name name-style="western"><surname>Minnis</surname><given-names>AM</given-names></name><name name-style="western"><surname>Kim</surname><given-names>YH</given-names></name><name name-style="western"><surname>Castlebury</surname><given-names>LA</given-names></name><name name-style="western"><surname>Aime</surname><given-names>MC</given-names></name></person-group> (<year>2011</year>) <article-title>The rust genus <italic>Frommeëlla</italic> revisited: A later synonym of <italic><tp:taxon-name><tp:taxon-name-part taxon-name-part-type="genus">Phragmidium</tp:taxon-name-part></tp:taxon-name></italic> after all.</article-title><source>Mycologia</source><volume>103</volume>(<issue>6</issue>): <fpage>1451</fpage>–<lpage>1463</lpage>. <ext-link xlink:type="simple" ext-link-type="doi" xlink:href="10.3852/11-120">https://doi.org/10.3852/11-120</ext-link></mixed-citation></ref><ref id="B38"><mixed-citation xmlns:xlink="http://www.w3.org/1999/xlink" xlink:type="simple"><person-group><name name-style="western"><surname>Zhao</surname><given-names>P</given-names></name><name name-style="western"><surname>Zhang</surname><given-names>ZF</given-names></name><name name-style="western"><surname>Hu</surname><given-names>DM</given-names></name><name name-style="western"><surname>Tsui</surname><given-names>KM</given-names></name><name name-style="western"><surname>Qi</surname><given-names>XH</given-names></name><name name-style="western"><surname>Phurbu</surname><given-names>D</given-names></name><name name-style="western"><surname>Gafforov</surname><given-names>Y</given-names></name><name name-style="western"><surname>Cai</surname><given-names>L</given-names></name></person-group> (<year>2021</year>) <article-title>Contribution to rust flora in China I, tremendous diversity from natural reserves and parks.</article-title><source>Fungal Diversity</source><volume>5</volume>(<issue>1</issue>): <fpage>1</fpage>–<lpage>58</lpage>. <ext-link xlink:type="simple" ext-link-type="doi" xlink:href="10.1007/s13225-021-00482-w">https://doi.org/10.1007/s13225-021-00482-w</ext-link></mixed-citation></ref></ref-list></tp:taxon-treatment>
