# Supplementary material for: ﻿Four new Phragmidium (Phragmidiaceae, Pucciniomycetes) species from Rosaceae plants in Guizhou Province of China
Source: MycoKeys. 2022 Nov 10;93:193–213. doi: 10.3897/mycokeys.93.90861 (PMC9836481; doi:10.3897/mycokeys.93.90861)
Supplement: XML Treatment for Phragmidium potentillae-freynianae [file mycokeys.93.90861-treatment3.xml]

<!DOCTYPE tp:taxon-treatment
  PUBLIC "-//TaxonX//DTD Taxonomic Treatment Publishing DTD v0 20100105//EN" "tax-treatment-NSO.dtd">
<tp:taxon-treatment xmlns:tp="http://www.plazi.org/taxpub"><tp:treatment-meta><kwd-group><label>Taxon classification</label><kwd>
                <named-content content-type="kingdom">Fungi</named-content>
              </kwd><kwd>
                <named-content content-type="order">Pucciniales</named-content>
              </kwd><kwd>
                <named-content content-type="family">Phragmidiaceae</named-content>
              </kwd></kwd-group><mixed-citation publication-type="journal"><person-group><name><surname>Sun</surname><given-names>Jing-E</given-names></name><name><surname>Zhang</surname><given-names>Qian</given-names></name><name><surname>Luo</surname><given-names>Wen-Mei</given-names></name><name><surname>Yang</surname><given-names>Yuan-Qiao</given-names></name><name><surname>An</surname><given-names>Hua-Ming</given-names></name><name><surname>Wang</surname><given-names>Yong</given-names></name></person-group><article-title>﻿Four new <italic><tp:taxon-name><tp:taxon-name-part taxon-name-part-type="genus" reg="Phragmidium">Phragmidium</tp:taxon-name-part></tp:taxon-name></italic> (<tp:taxon-name><tp:taxon-name-part taxon-name-part-type="family">Phragmidiaceae</tp:taxon-name-part></tp:taxon-name>, <tp:taxon-name><tp:taxon-name-part taxon-name-part-type="class">Pucciniomycetes</tp:taxon-name-part></tp:taxon-name>) species from <tp:taxon-name><tp:taxon-name-part taxon-name-part-type="family">Rosaceae</tp:taxon-name-part></tp:taxon-name> plants in Guizhou Province of China</article-title><source>MycoKeys</source><day>10</day><month>11</month><year>2022</year><volume>93</volume><fpage>193</fpage><lpage>213</lpage><pub-id pub-id-type="doi">10.3897/mycokeys.93.90861</pub-id></mixed-citation></tp:treatment-meta><tp:nomenclature><label>﻿</label><tp:taxon-name>
              <object-id xmlns:xlink="http://www.w3.org/1999/xlink" content-type="arpha" xlink:type="simple">9854E361-3682-52BE-95C7-B3926A70F364</object-id>
              <tp:taxon-name-part taxon-name-part-type="genus" reg="Phragmidium">Phragmidium</tp:taxon-name-part>
              <tp:taxon-name-part taxon-name-part-type="species" reg="potentillae-freynianae">potentillae-freynianae</tp:taxon-name-part>
              <object-id xmlns:xlink="http://www.w3.org/1999/xlink" content-type="mycobank" xlink:type="simple">845043</object-id>
            </tp:taxon-name><tp:taxon-authority>J.E. Sun &amp; Yong Wang bis</tp:taxon-authority><tp:taxon-status xmlns:xlink="http://www.w3.org/1999/xlink" xlink:type="simple">sp. nov.</tp:taxon-status><xref ref-type="fig" rid="F5">Fig. 5</xref></tp:nomenclature><tp:treatment-sec sec-type="diagnosis" id="SECID0EWVCI"><title>Diagnosis.</title><p>Different from the related taxa by its urediniospores catenulate, such as <italic><tp:taxon-name><tp:taxon-name-part taxon-name-part-type="genus" reg="Phragmidium">Ph.</tp:taxon-name-part><tp:taxon-name-part taxon-name-part-type="species" reg="chayuensis">chayuensis</tp:taxon-name-part></tp:taxon-name></italic>, <italic><tp:taxon-name><tp:taxon-name-part taxon-name-part-type="genus" reg="Phragmidium">Ph.</tp:taxon-name-part><tp:taxon-name-part taxon-name-part-type="species" reg="cibanum">cibanum</tp:taxon-name-part></tp:taxon-name></italic> and <italic><tp:taxon-name><tp:taxon-name-part taxon-name-part-type="genus" reg="Phragmidium">Ph.</tp:taxon-name-part><tp:taxon-name-part taxon-name-part-type="species" reg="tormentillae">tormentillae</tp:taxon-name-part></tp:taxon-name></italic>.</p></tp:treatment-sec><tp:treatment-sec sec-type="Holotype" id="SECID0E4WCI"><title>Holotype.</title><p>China. Guizhou Province;, Guiyang city, <named-content xmlns:xlink="http://www.w3.org/1999/xlink" content-type="dwc:verbatimCoordinates" xlink:type="simple"><named-content content-type="geo-json" specific-use="{&#34;type&#34;:&#34;Point&#34;,&#34;coordinates&#34;:[-107.001389,26.752778]}" id="NCID0EGXCI" xlink:type="simple">26°44'70"N, 106°59'65"W</named-content></named-content>, 801 m, 27 Mar 2021, on <italic><tp:taxon-name><tp:taxon-name-part taxon-name-part-type="genus" reg="Potentilla">Potentilla</tp:taxon-name-part><tp:taxon-name-part taxon-name-part-type="species" reg="freyniana">freyniana</tp:taxon-name-part></tp:taxon-name></italic>, coll. J.E. Sun, HGUP21033, <abbrev xmlns:xlink="http://www.w3.org/1999/xlink" xlink:title="internal transcribed spacer" id="ABBRID0EWXCI" xlink:type="simple">ITS</abbrev>: <ext-link xmlns:xlink="http://www.w3.org/1999/xlink" ext-link-type="gen" xlink:href="OL684826" xlink:type="simple">OL684826</ext-link>, <abbrev xmlns:xlink="http://www.w3.org/1999/xlink" xlink:title="large subunit" id="ABBRID0E1XCI" xlink:type="simple">LSU</abbrev>: <ext-link xmlns:xlink="http://www.w3.org/1999/xlink" ext-link-type="gen" xlink:href="OL684837" xlink:type="simple">OL684837</ext-link>.</p></tp:treatment-sec><tp:treatment-sec sec-type="etymology" id="SECID0E5XCI"><title>Etymology.</title><p>Referring to the host, <italic><tp:taxon-name><tp:taxon-name-part taxon-name-part-type="genus" reg="Potentilla">Potentilla</tp:taxon-name-part><tp:taxon-name-part taxon-name-part-type="species" reg="freyniana">freyniana</tp:taxon-name-part></tp:taxon-name></italic>, on which the fungus was first found.</p></tp:treatment-sec><tp:treatment-sec sec-type="description" id="SECID0EPYCI"><title>Description.</title><p><bold><italic>Spermogonia</italic></bold>, <bold><italic>aecia</italic></bold> and <bold><italic>telia</italic></bold> not observed. <bold><italic>Uredinia</italic></bold> produced on the abaxial leaf surface, covering the entire lower surface of the leaves, hypophyllous, nearly oval, powdery, not surrounded by host epidermis, 0.1–1.0 mm diam, on densely orange spot, 0.1–1.0 mm diam. Urediniospores: uredo-type, subglobose to oval, produced in basipetal succession, 19–24 × 18–24 µm (mean 21.5 × 21 μm, n = 30), golden, or bright-yellow; thin-walled, wall 0.4–1.4 µm thick, colorless, densely and minutely echinulate.</p><p>Rust diseases symptoms: Large areas of orange powdery uredinia, covering almost the entire lower surface of the leaves, which are aggregated but without obvious boundaries (Fig. <xref ref-type="fig" rid="F5">5</xref>).</p><fig id="F5" position="float" orientation="portrait"><object-id xmlns:xlink="http://www.w3.org/1999/xlink" content-type="doi" xlink:type="simple">10.3897/mycokeys.93.90861.figure5</object-id><object-id xmlns:xlink="http://www.w3.org/1999/xlink" content-type="arpha" xlink:type="simple">12667130-DBD6-5119-8216-B56404D03E49</object-id><label>Figure 5.</label><caption><p><italic><tp:taxon-name><tp:taxon-name-part taxon-name-part-type="genus" reg="Phragmidium">Phragmidium</tp:taxon-name-part><tp:taxon-name-part taxon-name-part-type="species" reg="potentillae-freynianae">potentillae-freynianae</tp:taxon-name-part></tp:taxon-name></italic> sp. nov. (HGUP21033, holotype) on <italic><tp:taxon-name><tp:taxon-name-part taxon-name-part-type="genus" reg="Potentilla">Potentilla</tp:taxon-name-part><tp:taxon-name-part taxon-name-part-type="species" reg="freyniana">freyniana</tp:taxon-name-part></tp:taxon-name></italic>. <bold>a–c</bold> uredinia on leaves <bold>d</bold> longitudinal section of uredinium <bold>e–i</bold> urediniospores. Scale bars: 2 mm (<bold>b–c</bold>); 50 µm (<bold>d–e</bold>); 25 µm (<bold>f–i</bold>).</p></caption><graphic xmlns:xlink="http://www.w3.org/1999/xlink" xlink:href="mycokeys-93-193-g005.jpg" position="float" orientation="portrait" xlink:type="simple" id="oo_768106.jpg"><uri content-type="original_file" xlink:type="simple">https://binary.pensoft.net/fig/768106</uri></graphic></fig></tp:treatment-sec><tp:treatment-sec sec-type="habitat" id="SECID0E41CI"><title>Habitat.</title><p><italic><tp:taxon-name><tp:taxon-name-part taxon-name-part-type="genus" reg="Potentilla">Potentilla</tp:taxon-name-part><tp:taxon-name-part taxon-name-part-type="species" reg="freyniana">freyniana</tp:taxon-name-part></tp:taxon-name></italic>.</p></tp:treatment-sec><tp:treatment-sec sec-type="distribution" id="SECID0EO2CI"><title>Known distribution.</title><p>China, Guizhou Province.</p></tp:treatment-sec><tp:treatment-sec sec-type="notes" id="SECID0ET2CI"><title>Notes.</title><p>In the phylogenetic tree, <italic><tp:taxon-name><tp:taxon-name-part taxon-name-part-type="genus" reg="Phragmidium">Phragmidium</tp:taxon-name-part><tp:taxon-name-part taxon-name-part-type="species" reg="potentillae-freynianae">potentillae-freynianae</tp:taxon-name-part></tp:taxon-name></italic> formed a well-supported clade allied to <italic><tp:taxon-name><tp:taxon-name-part taxon-name-part-type="genus" reg="Phragmidium">Ph.</tp:taxon-name-part><tp:taxon-name-part taxon-name-part-type="species" reg="duchesneae-indicae">duchesneae-indicae</tp:taxon-name-part></tp:taxon-name></italic> (Fig. <xref ref-type="fig" rid="F1">1</xref>). Morphologically, its urediniospores are bigger than <italic><tp:taxon-name><tp:taxon-name-part taxon-name-part-type="genus" reg="Phragmidium">Ph.</tp:taxon-name-part><tp:taxon-name-part taxon-name-part-type="species" reg="duchesneae-indicae">duchesneae-indicae</tp:taxon-name-part></tp:taxon-name></italic> (21.5 × 21 μm vs. 13–19 × 11–17 µm) (<xref ref-type="bibr" rid="B38">Zhao et al. 2021</xref>). The comparison of DNA base composition supports the morphological separation of this fungus as a new species.</p></tp:treatment-sec><tp:treatment-sec><!--Section generated to contain objects referenced in tp:taxon-treatment.--><fig id="F1" position="float" orientation="portrait"><object-id xmlns:xlink="http://www.w3.org/1999/xlink" content-type="doi" xlink:type="simple">10.3897/mycokeys.93.90861.figure1</object-id><object-id xmlns:xlink="http://www.w3.org/1999/xlink" content-type="arpha" xlink:type="simple">53E4C358-74DA-522A-8618-54BE8059CF12</object-id><label>Figure 1.</label><caption><p>The maximum parsimony tree of 42 <italic><tp:taxon-name><tp:taxon-name-part taxon-name-part-type="genus" reg="Phragmidium">Phragmidium</tp:taxon-name-part></tp:taxon-name></italic> taxa based on <abbrev xmlns:xlink="http://www.w3.org/1999/xlink" xlink:title="internal transcribed spacer" id="ABBRID0E44AI" xlink:type="simple">ITS</abbrev> and <italic>LS</italic>U genes; host plants are also given.</p></caption><graphic xmlns:xlink="http://www.w3.org/1999/xlink" xlink:href="mycokeys-93-193-g001.jpg" position="float" orientation="portrait" xlink:type="simple" id="oo_768102.jpg"><uri content-type="original_file" xlink:type="simple">https://binary.pensoft.net/fig/768102</uri></graphic></fig></tp:treatment-sec><ref-list><ref id="B38"><mixed-citation xmlns:xlink="http://www.w3.org/1999/xlink" xlink:type="simple"><person-group><name name-style="western"><surname>Zhao</surname><given-names>P</given-names></name><name name-style="western"><surname>Zhang</surname><given-names>ZF</given-names></name><name name-style="western"><surname>Hu</surname><given-names>DM</given-names></name><name name-style="western"><surname>Tsui</surname><given-names>KM</given-names></name><name name-style="western"><surname>Qi</surname><given-names>XH</given-names></name><name name-style="western"><surname>Phurbu</surname><given-names>D</given-names></name><name name-style="western"><surname>Gafforov</surname><given-names>Y</given-names></name><name name-style="western"><surname>Cai</surname><given-names>L</given-names></name></person-group> (<year>2021</year>) <article-title>Contribution to rust flora in China I, tremendous diversity from natural reserves and parks.</article-title><source>Fungal Diversity</source><volume>5</volume>(<issue>1</issue>): <fpage>1</fpage>–<lpage>58</lpage>. <ext-link xlink:type="simple" ext-link-type="doi" xlink:href="10.1007/s13225-021-00482-w">https://doi.org/10.1007/s13225-021-00482-w</ext-link></mixed-citation></ref></ref-list></tp:taxon-treatment>
