# Supplementary material for: ﻿Four new Phragmidium (Phragmidiaceae, Pucciniomycetes) species from Rosaceae plants in Guizhou Province of China
Source: MycoKeys. 2022 Nov 10;93:193–213. doi: 10.3897/mycokeys.93.90861 (PMC9836481; doi:10.3897/mycokeys.93.90861)
Supplement: XML Treatment for Phragmidium rosae-laevigatae [file mycokeys.93.90861-treatment4.xml]

<!DOCTYPE tp:taxon-treatment
  PUBLIC "-//TaxonX//DTD Taxonomic Treatment Publishing DTD v0 20100105//EN" "tax-treatment-NSO.dtd">
<tp:taxon-treatment xmlns:tp="http://www.plazi.org/taxpub"><tp:treatment-meta><kwd-group><label>Taxon classification</label><kwd>
                <named-content content-type="kingdom">Fungi</named-content>
              </kwd><kwd>
                <named-content content-type="order">Pucciniales</named-content>
              </kwd><kwd>
                <named-content content-type="family">Phragmidiaceae</named-content>
              </kwd></kwd-group><mixed-citation publication-type="journal"><person-group><name><surname>Sun</surname><given-names>Jing-E</given-names></name><name><surname>Zhang</surname><given-names>Qian</given-names></name><name><surname>Luo</surname><given-names>Wen-Mei</given-names></name><name><surname>Yang</surname><given-names>Yuan-Qiao</given-names></name><name><surname>An</surname><given-names>Hua-Ming</given-names></name><name><surname>Wang</surname><given-names>Yong</given-names></name></person-group><article-title>﻿Four new <italic><tp:taxon-name><tp:taxon-name-part taxon-name-part-type="genus" reg="Phragmidium">Phragmidium</tp:taxon-name-part></tp:taxon-name></italic> (<tp:taxon-name><tp:taxon-name-part taxon-name-part-type="family">Phragmidiaceae</tp:taxon-name-part></tp:taxon-name>, <tp:taxon-name><tp:taxon-name-part taxon-name-part-type="class">Pucciniomycetes</tp:taxon-name-part></tp:taxon-name>) species from <tp:taxon-name><tp:taxon-name-part taxon-name-part-type="family">Rosaceae</tp:taxon-name-part></tp:taxon-name> plants in Guizhou Province of China</article-title><source>MycoKeys</source><day>10</day><month>11</month><year>2022</year><volume>93</volume><fpage>193</fpage><lpage>213</lpage><pub-id pub-id-type="doi">10.3897/mycokeys.93.90861</pub-id></mixed-citation></tp:treatment-meta><tp:nomenclature><label>﻿</label><tp:taxon-name>
              <object-id xmlns:xlink="http://www.w3.org/1999/xlink" content-type="arpha" xlink:type="simple">C2788B76-560E-5782-AD55-6E005D13C140</object-id>
              <tp:taxon-name-part taxon-name-part-type="genus" reg="Phragmidium">Phragmidium</tp:taxon-name-part>
              <tp:taxon-name-part taxon-name-part-type="species" reg="rosae-laevigatae">rosae-laevigatae</tp:taxon-name-part>
              <object-id xmlns:xlink="http://www.w3.org/1999/xlink" content-type="mycobank" xlink:type="simple">845044</object-id>
            </tp:taxon-name><tp:taxon-authority>J.E. Sun &amp; Yong Wang bis</tp:taxon-authority><tp:taxon-status xmlns:xlink="http://www.w3.org/1999/xlink" xlink:type="simple">sp. nov.</tp:taxon-status><xref ref-type="fig" rid="F6">Fig. 6</xref></tp:nomenclature><tp:treatment-sec sec-type="diagnosis" id="SECID0EQ5CI"><title>Diagnosis.</title><p>Different from <italic><tp:taxon-name><tp:taxon-name-part taxon-name-part-type="genus" reg="Phragmidium">Ph.</tp:taxon-name-part><tp:taxon-name-part taxon-name-part-type="species" reg="Jiangxiense">Jiangxiense</tp:taxon-name-part></tp:taxon-name></italic> mainly because of bigger urediniospores.</p></tp:treatment-sec><tp:treatment-sec sec-type="Holotype" id="SECID0EB6CI"><title>Holotype.</title><p>China. Guizhou Province: Panzhou city, <named-content xmlns:xlink="http://www.w3.org/1999/xlink" content-type="dwc:verbatimCoordinates" xlink:type="simple"><named-content content-type="geo-json" specific-use="{&#34;type&#34;:&#34;Point&#34;,&#34;coordinates&#34;:[-105.409722,26.082222]}" id="NCID0EK6CI" xlink:type="simple">25°64'56"N, 104°84'35"W</named-content></named-content>, 1800 m, 19 Jul 2021, on <italic><tp:taxon-name><tp:taxon-name-part taxon-name-part-type="genus" reg="Rosa">Rosa</tp:taxon-name-part><tp:taxon-name-part taxon-name-part-type="species" reg="laevigata">laevigata</tp:taxon-name-part></tp:taxon-name></italic>, coll. J.E. Sun, HGUP21036, <abbrev xmlns:xlink="http://www.w3.org/1999/xlink" xlink:title="internal transcribed spacer" id="ABBRID0E16CI" xlink:type="simple">ITS</abbrev>: <ext-link xmlns:xlink="http://www.w3.org/1999/xlink" ext-link-type="gen" xlink:href="OL684829" xlink:type="simple">OL684829</ext-link>, <abbrev xmlns:xlink="http://www.w3.org/1999/xlink" xlink:title="large subunit" id="ABBRID0E56CI" xlink:type="simple">LSU</abbrev>: <ext-link xmlns:xlink="http://www.w3.org/1999/xlink" ext-link-type="gen" xlink:href="OL684840" xlink:type="simple">OL684840</ext-link>.</p></tp:treatment-sec><tp:treatment-sec sec-type="etymology" id="SECID0ECADI"><title>Etymology.</title><p>Referring to the host, <italic><tp:taxon-name><tp:taxon-name-part taxon-name-part-type="genus" reg="Rosa">Rosa</tp:taxon-name-part><tp:taxon-name-part taxon-name-part-type="species" reg="laevigata">laevigata</tp:taxon-name-part></tp:taxon-name></italic>, on which the fungus was first found.</p></tp:treatment-sec><tp:treatment-sec sec-type="description" id="SECID0ETADI"><title>Description.</title><p><bold><italic>Spermogonia</italic></bold> and <bold><italic>aecia</italic></bold> not observed. <bold><italic>Uredinia</italic></bold> produced on the abaxial leaf surface, hypophyllous, subglobose to globose, powdery, 0.1–0.5 mm diam, yellow, peripherally parphyses, hyaline, 20–31 × 10–17 µm. Urediniospores square to diamond-shaped, oval to nearly spherical, 23–35 × 16–30 µm (mean 29 × 23 µm, n = 30), orange-colored, thick-walled 0.5–2.0 µm thick, colorless, regularly echinulate with stout spines on the surface. <bold><italic>Telia</italic></bold> scattered compact, hypophyllous, golden, 0.1–0.5 mm diam. Teliospores (immature) oval, 24–60 × 8–20 µm (mean 50.5 × 25.5 μm, n = 30), with apical papillae (4.0–7.0 μm high, n = 10), too immature to know how many cells, orange-yellow; pedicels swollen at the base, 15–26 μm long, colorless, disconnected easily; wall 0.5–2.0 μm thick.</p><p>Rust diseases symptoms: As shown in Fig. <xref ref-type="fig" rid="F6">6</xref>, Uredinia and telia, which are bright-yellow and powdery are produced almost simultaneously on the lower surface of the yellowing and wilting leaves.</p><fig id="F6" position="float" orientation="portrait"><object-id xmlns:xlink="http://www.w3.org/1999/xlink" content-type="doi" xlink:type="simple">10.3897/mycokeys.93.90861.figure6</object-id><object-id xmlns:xlink="http://www.w3.org/1999/xlink" content-type="arpha" xlink:type="simple">33E5602E-685D-504F-9727-A214758962C5</object-id><label>Figure 6.</label><caption><p><italic><tp:taxon-name><tp:taxon-name-part taxon-name-part-type="genus" reg="Phragmidium">Phragmidium</tp:taxon-name-part><tp:taxon-name-part taxon-name-part-type="species" reg="rosae-laevigatae">rosae-laevigatae</tp:taxon-name-part></tp:taxon-name></italic> sp. nov. (HGUP21036, holotype) on <italic><tp:taxon-name><tp:taxon-name-part taxon-name-part-type="genus" reg="Rosa">Rosa</tp:taxon-name-part><tp:taxon-name-part taxon-name-part-type="species" reg="laevigata">laevigata</tp:taxon-name-part></tp:taxon-name></italic><bold>a</bold> gross features of infected leaves <bold>b</bold> uredinia and telia on a leaf <bold>c</bold> longitudinal section of telium <bold>d</bold> immature teliospores <bold>e</bold> longitudinal section of uredinium <bold>f–h</bold> urediniospores. Scale bars: 1 mm (<bold>b</bold>); 50 µm (<bold>c, e</bold>); 12.5 µm (<bold>d, f</bold>–<bold>h</bold>).</p></caption><graphic xmlns:xlink="http://www.w3.org/1999/xlink" xlink:href="mycokeys-93-193-g006.jpg" position="float" orientation="portrait" xlink:type="simple" id="oo_768107.jpg"><uri content-type="original_file" xlink:type="simple">https://binary.pensoft.net/fig/768107</uri></graphic></fig></tp:treatment-sec><tp:treatment-sec sec-type="habitat" id="SECID0EJDDI"><title>Habitat.</title><p><italic><tp:taxon-name><tp:taxon-name-part taxon-name-part-type="genus" reg="Rosa">Rosa</tp:taxon-name-part><tp:taxon-name-part taxon-name-part-type="species" reg="laevigata">laevigata</tp:taxon-name-part></tp:taxon-name></italic>.</p></tp:treatment-sec><tp:treatment-sec sec-type="distribution" id="SECID0E1DDI"><title>Known distribution.</title><p>China, Guizhou Province.</p></tp:treatment-sec><tp:treatment-sec sec-type="material" id="SECID0E6DDI"><title>Additional material examined.</title><p>China. Guizhou Province: Panzhou city, <named-content xmlns:xlink="http://www.w3.org/1999/xlink" content-type="dwc:verbatimCoordinates" xlink:type="simple"><named-content content-type="geo-json" specific-use="{&#34;type&#34;:&#34;Point&#34;,&#34;coordinates&#34;:[-105.400278,26.039167]}" id="NCID0EIEDI" xlink:type="simple">25°61'81"N, 104°83'61"W</named-content></named-content>, 1790 m, 19 Jul 2021, on <italic><tp:taxon-name><tp:taxon-name-part taxon-name-part-type="genus" reg="Rosa">Rosa</tp:taxon-name-part><tp:taxon-name-part taxon-name-part-type="species" reg="laevigata">laevigata</tp:taxon-name-part></tp:taxon-name></italic>, coll. J.E. Sun, HGUP21037.</p></tp:treatment-sec><tp:treatment-sec sec-type="notes" id="SECID0EYEDI"><title>Notes.</title><p>Phylogenetically, <italic><tp:taxon-name><tp:taxon-name-part taxon-name-part-type="genus" reg="Phragmidium">Phragmidium</tp:taxon-name-part><tp:taxon-name-part taxon-name-part-type="species" reg="rosae-laevigatae">rosae-laevigatae</tp:taxon-name-part></tp:taxon-name></italic> kept a close relationship to <italic><tp:taxon-name><tp:taxon-name-part taxon-name-part-type="genus" reg="Phragmidium">Ph.</tp:taxon-name-part><tp:taxon-name-part taxon-name-part-type="species" reg="leucoaecium">leucoaecium</tp:taxon-name-part></tp:taxon-name></italic>, <italic><tp:taxon-name><tp:taxon-name-part taxon-name-part-type="genus" reg="Phragmidium">Ph.</tp:taxon-name-part><tp:taxon-name-part taxon-name-part-type="species" reg="japonicum">japonicum</tp:taxon-name-part></tp:taxon-name></italic> and <italic><tp:taxon-name><tp:taxon-name-part taxon-name-part-type="genus" reg="Phragmidium">Ph.</tp:taxon-name-part><tp:taxon-name-part taxon-name-part-type="species" reg="jiangxiense">jiangxiense</tp:taxon-name-part></tp:taxon-name></italic> (Fig. <xref ref-type="fig" rid="F1">1</xref>). Morphologically, <italic><tp:taxon-name><tp:taxon-name-part taxon-name-part-type="genus" reg="Phragmidium">Phragmidium</tp:taxon-name-part><tp:taxon-name-part taxon-name-part-type="species" reg="rosae-laevigatae">rosae-laevigatae</tp:taxon-name-part></tp:taxon-name></italic> has bigger urediniospores than <italic><tp:taxon-name><tp:taxon-name-part taxon-name-part-type="genus" reg="Phragmidium">Ph.</tp:taxon-name-part><tp:taxon-name-part taxon-name-part-type="species" reg="jiangxiense">jiangxiense</tp:taxon-name-part></tp:taxon-name></italic> (23–35 × 16–30 µm vs. 15–23 × 11–18 μm), but the uredinia and urediniospores of <italic><tp:taxon-name><tp:taxon-name-part taxon-name-part-type="genus" reg="Phragmidium">Ph.</tp:taxon-name-part><tp:taxon-name-part taxon-name-part-type="species" reg="leucoaecium">leucoaecium</tp:taxon-name-part></tp:taxon-name></italic> and <italic><tp:taxon-name><tp:taxon-name-part taxon-name-part-type="genus" reg="Phragmidium">Ph.</tp:taxon-name-part><tp:taxon-name-part taxon-name-part-type="species" reg="japonicum">japonicum</tp:taxon-name-part></tp:taxon-name></italic> were not observed (<xref ref-type="bibr" rid="B17">Liu et al. 2020</xref>). The comparison of DNA base composition also supported morphological conclusion. Thus, this fungus was also introduced as one novel taxon herein.</p></tp:treatment-sec><tp:treatment-sec><!--Section generated to contain objects referenced in tp:taxon-treatment.--><fig id="F1" position="float" orientation="portrait"><object-id xmlns:xlink="http://www.w3.org/1999/xlink" content-type="doi" xlink:type="simple">10.3897/mycokeys.93.90861.figure1</object-id><object-id xmlns:xlink="http://www.w3.org/1999/xlink" content-type="arpha" xlink:type="simple">53E4C358-74DA-522A-8618-54BE8059CF12</object-id><label>Figure 1.</label><caption><p>The maximum parsimony tree of 42 <italic><tp:taxon-name><tp:taxon-name-part taxon-name-part-type="genus" reg="Phragmidium">Phragmidium</tp:taxon-name-part></tp:taxon-name></italic> taxa based on <abbrev xmlns:xlink="http://www.w3.org/1999/xlink" xlink:title="internal transcribed spacer" id="ABBRID0E44AI" xlink:type="simple">ITS</abbrev> and <italic>LS</italic>U genes; host plants are also given.</p></caption><graphic xmlns:xlink="http://www.w3.org/1999/xlink" xlink:href="mycokeys-93-193-g001.jpg" position="float" orientation="portrait" xlink:type="simple" id="oo_768102.jpg"><uri content-type="original_file" xlink:type="simple">https://binary.pensoft.net/fig/768102</uri></graphic></fig></tp:treatment-sec><ref-list><ref id="B17"><mixed-citation xmlns:xlink="http://www.w3.org/1999/xlink" xlink:type="simple"><person-group><name name-style="western"><surname>Liu</surname><given-names>Y</given-names></name><name name-style="western"><surname>Liang</surname><given-names>YM</given-names></name><name name-style="western"><surname>Ono</surname><given-names>Y</given-names></name></person-group> (<year>2020</year>) <article-title>Taxonomic revision of species of <italic><tp:taxon-name><tp:taxon-name-part taxon-name-part-type="genus">Kuehneola</tp:taxon-name-part></tp:taxon-name></italic> and <italic><tp:taxon-name><tp:taxon-name-part taxon-name-part-type="genus">Phragmidium</tp:taxon-name-part></tp:taxon-name></italic> on <italic><tp:taxon-name><tp:taxon-name-part taxon-name-part-type="genus">Rosa</tp:taxon-name-part></tp:taxon-name></italic>, including two new species from China.</article-title><source>Mycologia</source><volume>112</volume>(<issue>4</issue>): <fpage>742</fpage>–<lpage>752</lpage>. <ext-link xlink:type="simple" ext-link-type="doi" xlink:href="10.1080/00275514.2020.1753426">https://doi.org/10.1080/00275514.2020.1753426</ext-link></mixed-citation></ref></ref-list></tp:taxon-treatment>
