# Supplementary material for: ﻿Four new Phragmidium (Phragmidiaceae, Pucciniomycetes) species from Rosaceae plants in Guizhou Province of China
Source: MycoKeys. 2022 Nov 10;93:193–213. doi: 10.3897/mycokeys.93.90861 (PMC9836481; doi:10.3897/mycokeys.93.90861)
Supplement: XML Treatment for Phragmidium duchesneae-indicae [file mycokeys.93.90861-treatment5.xml]

<!DOCTYPE tp:taxon-treatment
  PUBLIC "-//TaxonX//DTD Taxonomic Treatment Publishing DTD v0 20100105//EN" "tax-treatment-NSO.dtd">
<tp:taxon-treatment xmlns:tp="http://www.plazi.org/taxpub"><tp:treatment-meta><kwd-group><label>Taxon classification</label><kwd>
                <named-content content-type="kingdom">Fungi</named-content>
              </kwd><kwd>
                <named-content content-type="order">Pucciniales</named-content>
              </kwd><kwd>
                <named-content content-type="family">Phragmidiaceae</named-content>
              </kwd></kwd-group><mixed-citation publication-type="journal"><person-group><name><surname>Sun</surname><given-names>Jing-E</given-names></name><name><surname>Zhang</surname><given-names>Qian</given-names></name><name><surname>Luo</surname><given-names>Wen-Mei</given-names></name><name><surname>Yang</surname><given-names>Yuan-Qiao</given-names></name><name><surname>An</surname><given-names>Hua-Ming</given-names></name><name><surname>Wang</surname><given-names>Yong</given-names></name></person-group><article-title>﻿Four new <italic><tp:taxon-name><tp:taxon-name-part taxon-name-part-type="genus" reg="Phragmidium">Phragmidium</tp:taxon-name-part></tp:taxon-name></italic> (<tp:taxon-name><tp:taxon-name-part taxon-name-part-type="family">Phragmidiaceae</tp:taxon-name-part></tp:taxon-name>, <tp:taxon-name><tp:taxon-name-part taxon-name-part-type="class">Pucciniomycetes</tp:taxon-name-part></tp:taxon-name>) species from <tp:taxon-name><tp:taxon-name-part taxon-name-part-type="family">Rosaceae</tp:taxon-name-part></tp:taxon-name> plants in Guizhou Province of China</article-title><source>MycoKeys</source><day>10</day><month>11</month><year>2022</year><volume>93</volume><fpage>193</fpage><lpage>213</lpage><pub-id pub-id-type="doi">10.3897/mycokeys.93.90861</pub-id></mixed-citation></tp:treatment-meta><tp:nomenclature><label>﻿</label><tp:taxon-name>
              <object-id xmlns:xlink="http://www.w3.org/1999/xlink" content-type="arpha" xlink:type="simple">77D32672-61F9-5904-978F-A87AC9C51457</object-id>
              <tp:taxon-name-part taxon-name-part-type="genus" reg="Phragmidium">Phragmidium</tp:taxon-name-part>
              <tp:taxon-name-part taxon-name-part-type="species" reg="duchesneae-indicae">duchesneae-indicae</tp:taxon-name-part>
              <object-id xmlns:xlink="http://www.w3.org/1999/xlink" content-type="mycobank" xlink:type="simple">557609</object-id>
            </tp:taxon-name><tp:taxon-authority>P. Zhao &amp; L. Cai, Fungal Diversity 5:1–58, 2021</tp:taxon-authority><xref ref-type="fig" rid="F7">Fig. 7</xref></tp:nomenclature><tp:treatment-sec sec-type="description" id="SECID0ELJDI"><title>Description.</title><p><bold><italic>Spermogonia</italic></bold>, <bold><italic>aecia</italic></bold> and <bold><italic>telia</italic></bold> not observed. <bold><italic>Uredinia</italic></bold> produced on the abaxial leaf surface, hypophyllous, nearly oval, golden, densely bright orange-yellow, powdery, not surrounding by host epidermis, 0.3–1.2 mm diam, without paraphyses. Urediniospores produced in basipetal succession, mostly globose, 17–22 × 15–20 µm (mean 19.5 × 17.5 μm, n = 30), inclusions yellowish, or bright-yellow; thick-walled, wall 0.7–1.8 µm thick, colorless, densely and minutely echinulate. Telia and teliospores see <xref ref-type="bibr" rid="B38">Zhao et al (2021)</xref>.</p><fig id="F7" position="float" orientation="portrait"><object-id xmlns:xlink="http://www.w3.org/1999/xlink" content-type="doi" xlink:type="simple">10.3897/mycokeys.93.90861.figure7</object-id><object-id xmlns:xlink="http://www.w3.org/1999/xlink" content-type="arpha" xlink:type="simple">295E3A35-52B0-5280-B80B-BE93872A9283</object-id><label>Figure 7.</label><caption><p><italic><tp:taxon-name><tp:taxon-name-part taxon-name-part-type="genus" reg="Phragmidium">Phragmidium</tp:taxon-name-part><tp:taxon-name-part taxon-name-part-type="species" reg="duchesneae-indicae">duchesneae-indicae</tp:taxon-name-part></tp:taxon-name></italic> (HGUP21031) on <italic><tp:taxon-name><tp:taxon-name-part taxon-name-part-type="genus" reg="Duchesnea">Duchesnea</tp:taxon-name-part><tp:taxon-name-part taxon-name-part-type="species" reg="indica">indica</tp:taxon-name-part></tp:taxon-name></italic><bold>a–c</bold> uredinia on leaves <bold>d</bold> longitudinal section of uredinium <bold>e–g</bold> urediniospores. Scale bars: 2 mm (<bold>b</bold>); 1 mm (<bold>c</bold>); 50 µm (<bold>d</bold>); 12.5 µm (<bold>e–g</bold>).</p></caption><graphic xmlns:xlink="http://www.w3.org/1999/xlink" xlink:href="mycokeys-93-193-g007.jpg" position="float" orientation="portrait" xlink:type="simple" id="oo_768108.jpg"><uri content-type="original_file" xlink:type="simple">https://binary.pensoft.net/fig/768108</uri></graphic></fig></tp:treatment-sec><tp:treatment-sec sec-type="habitat" id="SECID0EZLDI"><title>Habitat.</title><p>
              <italic>
                <tp:taxon-name><tp:taxon-name-part taxon-name-part-type="genus" reg="Duchesnea">Duchesnea</tp:taxon-name-part><tp:taxon-name-part taxon-name-part-type="species" reg="indica">indica</tp:taxon-name-part></tp:taxon-name>
              </italic>
            </p></tp:treatment-sec><tp:treatment-sec sec-type="distribution" id="SECID0EKMDI"><title>Known distribution.</title><p>China, Guizhou Province.</p></tp:treatment-sec><tp:treatment-sec sec-type="material" id="SECID0EPMDI"><title>Material examined.</title><p>China. Guizhou Province: Guiyang city, <named-content xmlns:xlink="http://www.w3.org/1999/xlink" content-type="dwc:verbatimCoordinates" xlink:type="simple"><named-content content-type="geo-json" specific-use="{&#34;type&#34;:&#34;Point&#34;,&#34;coordinates&#34;:[-107.675278,27.175000]}" id="NCID0EYMDI" xlink:type="simple">27°10'30"N, 106°99'91"W</named-content></named-content>, 820 m, 09 Apr 2021, on <italic><tp:taxon-name><tp:taxon-name-part taxon-name-part-type="genus" reg="Duchesnea">Duchesnea</tp:taxon-name-part><tp:taxon-name-part taxon-name-part-type="species" reg="indica">indica</tp:taxon-name-part></tp:taxon-name></italic>, coll. J.E. Sun, HGUP21031; Guiyang city, <named-content xmlns:xlink="http://www.w3.org/1999/xlink" content-type="dwc:verbatimCoordinates" xlink:type="simple"><named-content content-type="geo-json" specific-use="{&#34;type&#34;:&#34;Point&#34;,&#34;coordinates&#34;:[-107.658333,27.157222]}" id="NCID0ELNDI" xlink:type="simple">27°09'26"N, 106°98'90"W</named-content></named-content>, 734 m, 04 Sep 2021, on <italic><tp:taxon-name><tp:taxon-name-part taxon-name-part-type="genus" reg="Duchesnea">Duchesnea</tp:taxon-name-part><tp:taxon-name-part taxon-name-part-type="species" reg="indica">indica</tp:taxon-name-part></tp:taxon-name></italic>, coll. J.E. Sun, HGUP21032.</p></tp:treatment-sec><tp:treatment-sec sec-type="notes" id="SECID0E2NDI"><title>Notes.</title><p><italic><tp:taxon-name><tp:taxon-name-part taxon-name-part-type="genus" reg="Phragmidium">Phragmidium</tp:taxon-name-part><tp:taxon-name-part taxon-name-part-type="species" reg="duchesneae-indicae">duchesneae-indicae</tp:taxon-name-part></tp:taxon-name></italic> was first reported on <italic><tp:taxon-name><tp:taxon-name-part taxon-name-part-type="genus" reg="Duchesnea">D.</tp:taxon-name-part><tp:taxon-name-part taxon-name-part-type="species" reg="indica">indica</tp:taxon-name-part></tp:taxon-name></italic> by <xref ref-type="bibr" rid="B38">Zhao et al (2021)</xref>. Our specimen had similar morphology to that described by <xref ref-type="bibr" rid="B38">Zhao et al (2021)</xref>. GenBank accession numbers (<abbrev xmlns:xlink="http://www.w3.org/1999/xlink" xlink:title="internal transcribed spacer" id="ABBRID0E6ODI" xlink:type="simple">ITS</abbrev> and <italic><abbrev xmlns:xlink="http://www.w3.org/1999/xlink" xlink:title="large subunit" id="ABBRID0EEPDI" xlink:type="simple">LSU</abbrev></italic>) of <italic><tp:taxon-name><tp:taxon-name-part taxon-name-part-type="genus" reg="Phragmidium">Ph.</tp:taxon-name-part><tp:taxon-name-part taxon-name-part-type="species" reg="duchesneae-indicae">duchesneae-indicae</tp:taxon-name-part></tp:taxon-name></italic> have not been released, and our identification is based only on a morphological comparison.</p></tp:treatment-sec><ref-list><ref id="B38"><mixed-citation xmlns:xlink="http://www.w3.org/1999/xlink" xlink:type="simple"><person-group><name name-style="western"><surname>Zhao</surname><given-names>P</given-names></name><name name-style="western"><surname>Zhang</surname><given-names>ZF</given-names></name><name name-style="western"><surname>Hu</surname><given-names>DM</given-names></name><name name-style="western"><surname>Tsui</surname><given-names>KM</given-names></name><name name-style="western"><surname>Qi</surname><given-names>XH</given-names></name><name name-style="western"><surname>Phurbu</surname><given-names>D</given-names></name><name name-style="western"><surname>Gafforov</surname><given-names>Y</given-names></name><name name-style="western"><surname>Cai</surname><given-names>L</given-names></name></person-group> (<year>2021</year>) <article-title>Contribution to rust flora in China I, tremendous diversity from natural reserves and parks.</article-title><source>Fungal Diversity</source><volume>5</volume>(<issue>1</issue>): <fpage>1</fpage>–<lpage>58</lpage>. <ext-link xlink:type="simple" ext-link-type="doi" xlink:href="10.1007/s13225-021-00482-w">https://doi.org/10.1007/s13225-021-00482-w</ext-link></mixed-citation></ref></ref-list></tp:taxon-treatment>
