# Supplementary material for: ﻿Four new Phragmidium (Phragmidiaceae, Pucciniomycetes) species from Rosaceae plants in Guizhou Province of China
Source: MycoKeys. 2022 Nov 10;93:193–213. doi: 10.3897/mycokeys.93.90861 (PMC9836481; doi:10.3897/mycokeys.93.90861)
Supplement: XML Treatment for Phragmidium potentillae [file mycokeys.93.90861-treatment6.xml]

<!DOCTYPE tp:taxon-treatment
  PUBLIC "-//TaxonX//DTD Taxonomic Treatment Publishing DTD v0 20100105//EN" "tax-treatment-NSO.dtd">
<tp:taxon-treatment xmlns:tp="http://www.plazi.org/taxpub"><tp:treatment-meta><kwd-group><label>Taxon classification</label><kwd>
                <named-content content-type="kingdom">Fungi</named-content>
              </kwd><kwd>
                <named-content content-type="order">Pucciniales</named-content>
              </kwd><kwd>
                <named-content content-type="family">Phragmidiaceae</named-content>
              </kwd></kwd-group><mixed-citation publication-type="journal"><person-group><name><surname>Sun</surname><given-names>Jing-E</given-names></name><name><surname>Zhang</surname><given-names>Qian</given-names></name><name><surname>Luo</surname><given-names>Wen-Mei</given-names></name><name><surname>Yang</surname><given-names>Yuan-Qiao</given-names></name><name><surname>An</surname><given-names>Hua-Ming</given-names></name><name><surname>Wang</surname><given-names>Yong</given-names></name></person-group><article-title>﻿Four new <italic><tp:taxon-name><tp:taxon-name-part taxon-name-part-type="genus" reg="Phragmidium">Phragmidium</tp:taxon-name-part></tp:taxon-name></italic> (<tp:taxon-name><tp:taxon-name-part taxon-name-part-type="family">Phragmidiaceae</tp:taxon-name-part></tp:taxon-name>, <tp:taxon-name><tp:taxon-name-part taxon-name-part-type="class">Pucciniomycetes</tp:taxon-name-part></tp:taxon-name>) species from <tp:taxon-name><tp:taxon-name-part taxon-name-part-type="family">Rosaceae</tp:taxon-name-part></tp:taxon-name> plants in Guizhou Province of China</article-title><source>MycoKeys</source><day>10</day><month>11</month><year>2022</year><volume>93</volume><fpage>193</fpage><lpage>213</lpage><pub-id pub-id-type="doi">10.3897/mycokeys.93.90861</pub-id></mixed-citation></tp:treatment-meta><tp:nomenclature><label>﻿</label><tp:taxon-name>
              <object-id xmlns:xlink="http://www.w3.org/1999/xlink" content-type="arpha" xlink:type="simple">E5AAFEF4-857A-530F-A5E9-169F68BABC05</object-id>
              <tp:taxon-name-part taxon-name-part-type="genus" reg="Phragmidium">Phragmidium</tp:taxon-name-part>
              <tp:taxon-name-part taxon-name-part-type="species" reg="potentillae">potentillae</tp:taxon-name-part>
              <object-id xmlns:xlink="http://www.w3.org/1999/xlink" content-type="mycobank" xlink:type="simple">206190</object-id>
            </tp:taxon-name><tp:taxon-authority>(Pers.) P. Karst., Bidrag till Kännedom av Finlands Naturoch Folk, 31: 49, 1879</tp:taxon-authority><xref ref-type="fig" rid="F8">Fig. 8</xref></tp:nomenclature><tp:treatment-sec sec-type="description" id="SECID0EARDI"><title>Description.</title><p><bold><italic>Spermogonia</italic></bold> and <bold><italic>aecia</italic></bold> not observed. <bold><italic>Uredinia</italic></bold> produced on the abaxial leaf surface, hypophyllous, nearly oval, powdery, densely bright orange, nearly oval, surrounding by host epidermis, 0.8–1.5 × 0.4–0.7 mm, and densely bright orange. Urediniospores angular to squarish, oval to nearly globose, produced in basipetal succession, 17–26 × 14–22 µm (mean 21.5 × 18 μm, n = 30), or bright–yellow to orange, immature urediniospores are colorless; thick-walled, wall 0.6–1.3 µm thick, colorless, densely and minutely echinulate. Telia and teliospores see <xref ref-type="bibr" rid="B15">Liu et al (2018)</xref>.</p><fig id="F8" position="float" orientation="portrait"><object-id xmlns:xlink="http://www.w3.org/1999/xlink" content-type="doi" xlink:type="simple">10.3897/mycokeys.93.90861.figure8</object-id><object-id xmlns:xlink="http://www.w3.org/1999/xlink" content-type="arpha" xlink:type="simple">11ECE0E0-5EC9-50CF-9955-1DC76C4C5C52</object-id><label>Figure 8.</label><caption><p><italic><tp:taxon-name><tp:taxon-name-part taxon-name-part-type="genus" reg="Phragmidium">Phragmidium</tp:taxon-name-part><tp:taxon-name-part taxon-name-part-type="species" reg="potentillae">potentillae</tp:taxon-name-part></tp:taxon-name></italic> (HGUP21034) on <italic><tp:taxon-name><tp:taxon-name-part taxon-name-part-type="genus" reg="Potentilla">Potentilla</tp:taxon-name-part><tp:taxon-name-part taxon-name-part-type="species" reg="kleiniana">kleiniana</tp:taxon-name-part></tp:taxon-name></italic><bold>a–c</bold> uredinia on leaves <bold>d</bold> longitudinal section of uredinium <bold>e–j</bold> urediniospores. Scale bars: 1 mm (<bold>c</bold>); 50 µm (<bold>d</bold>); 12.5 µm (<bold>e–j</bold>).</p></caption><graphic xmlns:xlink="http://www.w3.org/1999/xlink" xlink:href="mycokeys-93-193-g008.jpg" position="float" orientation="portrait" xlink:type="simple" id="oo_768109.jpg"><uri content-type="original_file" xlink:type="simple">https://binary.pensoft.net/fig/768109</uri></graphic></fig></tp:treatment-sec><tp:treatment-sec sec-type="habitat" id="SECID0EJTDI"><title>Habitat.</title><p>
              <italic>
                <tp:taxon-name><tp:taxon-name-part taxon-name-part-type="genus" reg="Potentilla">Potentilla</tp:taxon-name-part><tp:taxon-name-part taxon-name-part-type="species" reg="kleiniana">kleiniana</tp:taxon-name-part></tp:taxon-name>
              </italic>
            </p></tp:treatment-sec><tp:treatment-sec sec-type="distribution" id="SECID0E1TDI"><title>Known distribution.</title><p>China: Guizhou Province, Qinghai Province, Sinkiang Province; USA, the United Kingdom, Australia, Tasmania and Japan.</p></tp:treatment-sec><tp:treatment-sec sec-type="material" id="SECID0E6TDI"><title>Material examined.</title><p>China. Guizhou Province: Guiyang city, <named-content xmlns:xlink="http://www.w3.org/1999/xlink" content-type="dwc:verbatimCoordinates" xlink:type="simple"><named-content content-type="geo-json" specific-use="{&#34;type&#34;:&#34;Point&#34;,&#34;coordinates&#34;:[-107.658333,27.157222]}" id="NCID0EIUDI" xlink:type="simple">27°09'26"N, 106°98'90"W</named-content></named-content>, 730 m, 22 Jun 2021, on <italic><tp:taxon-name><tp:taxon-name-part taxon-name-part-type="genus" reg="Potentilla">Potentilla</tp:taxon-name-part><tp:taxon-name-part taxon-name-part-type="species" reg="kleiniana">kleiniana</tp:taxon-name-part></tp:taxon-name></italic>, coll. J.E. Sun, HGUP21034.</p></tp:treatment-sec><tp:treatment-sec sec-type="notes" id="SECID0EYUDI"><title>Notes.</title><p>In the phylogenetic tree, HGUP21034 clustered with two sequences of specimens of <italic><tp:taxon-name><tp:taxon-name-part taxon-name-part-type="genus" reg="Phragmidium">Phragmidium</tp:taxon-name-part><tp:taxon-name-part taxon-name-part-type="species" reg="potentillae">potentillae</tp:taxon-name-part></tp:taxon-name></italic> (Fig. <xref ref-type="fig" rid="F1">1</xref>). The uredinia of <italic><tp:taxon-name><tp:taxon-name-part taxon-name-part-type="genus" reg="Phragmidium">P.</tp:taxon-name-part><tp:taxon-name-part taxon-name-part-type="species" reg="potentillae">potentillae</tp:taxon-name-part></tp:taxon-name></italic> described by <xref ref-type="bibr" rid="B15">Liu et al (2018)</xref>, as 0.2–0.8 mm diam, smaller than in the specimen examined, 0.8–1.5 × 0.4–0.7 mm, the urediniospores mostly globose and echinulate, (18–25 × 15–21 μm vs. 17–26 × 14–22 µm).</p></tp:treatment-sec><tp:treatment-sec><!--Section generated to contain objects referenced in tp:taxon-treatment.--><fig id="F1" position="float" orientation="portrait"><object-id xmlns:xlink="http://www.w3.org/1999/xlink" content-type="doi" xlink:type="simple">10.3897/mycokeys.93.90861.figure1</object-id><object-id xmlns:xlink="http://www.w3.org/1999/xlink" content-type="arpha" xlink:type="simple">53E4C358-74DA-522A-8618-54BE8059CF12</object-id><label>Figure 1.</label><caption><p>The maximum parsimony tree of 42 <italic><tp:taxon-name><tp:taxon-name-part taxon-name-part-type="genus" reg="Phragmidium">Phragmidium</tp:taxon-name-part></tp:taxon-name></italic> taxa based on <abbrev xmlns:xlink="http://www.w3.org/1999/xlink" xlink:title="internal transcribed spacer" id="ABBRID0E44AI" xlink:type="simple">ITS</abbrev> and <italic>LS</italic>U genes; host plants are also given.</p></caption><graphic xmlns:xlink="http://www.w3.org/1999/xlink" xlink:href="mycokeys-93-193-g001.jpg" position="float" orientation="portrait" xlink:type="simple" id="oo_768102.jpg"><uri content-type="original_file" xlink:type="simple">https://binary.pensoft.net/fig/768102</uri></graphic></fig></tp:treatment-sec><ref-list><ref id="B15"><mixed-citation xmlns:xlink="http://www.w3.org/1999/xlink" xlink:type="simple"><person-group><name name-style="western"><surname>Liu</surname><given-names>Y</given-names></name><name name-style="western"><surname>Cao</surname><given-names>B</given-names></name><name name-style="western"><surname>Tao</surname><given-names>SQ</given-names></name><name name-style="western"><surname>Tian</surname><given-names>GM</given-names></name><name name-style="western"><surname>Liang</surname><given-names>YM</given-names></name></person-group> (<year>2018</year>) <article-title><italic><tp:taxon-name><tp:taxon-name-part taxon-name-part-type="genus">Phragmidium</tp:taxon-name-part></tp:taxon-name></italic> species parasitizing species of <tp:taxon-name><tp:taxon-name-part taxon-name-part-type="family">Rosaceae</tp:taxon-name-part></tp:taxon-name> in Tibet, China, with descriptions of three new species.</article-title><source>Mycological Progress</source><volume>17</volume>(<issue>8</issue>): <fpage>967</fpage>–<lpage>988</lpage>. <ext-link xlink:type="simple" ext-link-type="doi" xlink:href="10.1007/s11557-018-1406-5">https://doi.org/10.1007/s11557-018-1406-5</ext-link></mixed-citation></ref></ref-list></tp:taxon-treatment>
