# Supplementary material for: ﻿Four new Phragmidium (Phragmidiaceae, Pucciniomycetes) species from Rosaceae plants in Guizhou Province of China
Source: MycoKeys. 2022 Nov 10;93:193–213. doi: 10.3897/mycokeys.93.90861 (PMC9836481; doi:10.3897/mycokeys.93.90861)
Supplement: XML Treatment for Phragmidium barnardii [file mycokeys.93.90861-treatment7.xml]

<!DOCTYPE tp:taxon-treatment
  PUBLIC "-//TaxonX//DTD Taxonomic Treatment Publishing DTD v0 20100105//EN" "tax-treatment-NSO.dtd">
<tp:taxon-treatment xmlns:tp="http://www.plazi.org/taxpub"><tp:treatment-meta><kwd-group><label>Taxon classification</label><kwd>
                <named-content content-type="kingdom">Fungi</named-content>
              </kwd><kwd>
                <named-content content-type="order">Pucciniales</named-content>
              </kwd><kwd>
                <named-content content-type="family">Phragmidiaceae</named-content>
              </kwd></kwd-group><mixed-citation publication-type="journal"><person-group><name><surname>Sun</surname><given-names>Jing-E</given-names></name><name><surname>Zhang</surname><given-names>Qian</given-names></name><name><surname>Luo</surname><given-names>Wen-Mei</given-names></name><name><surname>Yang</surname><given-names>Yuan-Qiao</given-names></name><name><surname>An</surname><given-names>Hua-Ming</given-names></name><name><surname>Wang</surname><given-names>Yong</given-names></name></person-group><article-title>﻿Four new <italic><tp:taxon-name><tp:taxon-name-part taxon-name-part-type="genus" reg="Phragmidium">Phragmidium</tp:taxon-name-part></tp:taxon-name></italic> (<tp:taxon-name><tp:taxon-name-part taxon-name-part-type="family">Phragmidiaceae</tp:taxon-name-part></tp:taxon-name>, <tp:taxon-name><tp:taxon-name-part taxon-name-part-type="class">Pucciniomycetes</tp:taxon-name-part></tp:taxon-name>) species from <tp:taxon-name><tp:taxon-name-part taxon-name-part-type="family">Rosaceae</tp:taxon-name-part></tp:taxon-name> plants in Guizhou Province of China</article-title><source>MycoKeys</source><day>10</day><month>11</month><year>2022</year><volume>93</volume><fpage>193</fpage><lpage>213</lpage><pub-id pub-id-type="doi">10.3897/mycokeys.93.90861</pub-id></mixed-citation></tp:treatment-meta><tp:nomenclature><label>﻿</label><tp:taxon-name>
              <object-id xmlns:xlink="http://www.w3.org/1999/xlink" content-type="arpha" xlink:type="simple">ABF95ED4-5864-5C3B-AB24-CFFAE32D5130</object-id>
              <tp:taxon-name-part taxon-name-part-type="genus" reg="Phragmidium">Phragmidium</tp:taxon-name-part>
              <tp:taxon-name-part taxon-name-part-type="species" reg="barnardii">barnardii</tp:taxon-name-part>
              <object-id xmlns:xlink="http://www.w3.org/1999/xlink" content-type="mycobank" xlink:type="simple">249450</object-id>
            </tp:taxon-name><tp:taxon-authority>Plowr. &amp; G. Winter, Revue Mycologique Toulouse 8 (32): 208 (1886)</tp:taxon-authority><xref ref-type="fig" rid="F9">Fig. 9</xref></tp:nomenclature><tp:treatment-sec sec-type="description" id="SECID0EJXDI"><title>Description.</title><p><bold><italic>Spermogonia</italic></bold>, <bold><italic>aecia</italic></bold> and <bold><italic>telia</italic></bold> not observed. Uredinia produced on the abaxial leaf surface, hypophyllous, scattered to gregarious, oval to globose, orange, powdery, 0.1–1.0 mm diam, with hyaline and curved paraphyses, 26–39 × 10–13 µm. Urediniospores orange, 16–19 × 15–18 µm (mean: 17.5 × 16.5 µm, n = 30), nearly globose; thick-walled 1.3–2.2 µm, colorless, regularly echinulate with stout spines.</p><fig id="F9" position="float" orientation="portrait"><object-id xmlns:xlink="http://www.w3.org/1999/xlink" content-type="doi" xlink:type="simple">10.3897/mycokeys.93.90861.figure9</object-id><object-id xmlns:xlink="http://www.w3.org/1999/xlink" content-type="arpha" xlink:type="simple">FBD16539-AB87-5260-ABAC-3EC5AE33D5ED</object-id><label>Figure 9.</label><caption><p><italic><tp:taxon-name><tp:taxon-name-part taxon-name-part-type="genus" reg="Phragmidium">Phragmidium</tp:taxon-name-part><tp:taxon-name-part taxon-name-part-type="species" reg="barnardii">barnardii</tp:taxon-name-part></tp:taxon-name></italic> (HGUP21035) on <italic><tp:taxon-name><tp:taxon-name-part taxon-name-part-type="genus" reg="Rubus">Rubus</tp:taxon-name-part></tp:taxon-name></italic> sp. <bold>a–d</bold> uredinia on leaves <bold>e</bold> longitudinal section of uredinium <bold>f–h</bold> urediniospores. Scale bars: 1 mm (<bold>d</bold>); 50 µm (<bold>e</bold>); 12.5 µm (<bold>f–h</bold>).</p></caption><graphic xmlns:xlink="http://www.w3.org/1999/xlink" xlink:href="mycokeys-93-193-g009.jpg" position="float" orientation="portrait" xlink:type="simple" id="oo_768110.jpg"><uri content-type="original_file" xlink:type="simple">https://binary.pensoft.net/fig/768110</uri></graphic></fig></tp:treatment-sec><tp:treatment-sec sec-type="habitat" id="SECID0EKZDI"><title>Habitat.</title><p><italic><tp:taxon-name><tp:taxon-name-part taxon-name-part-type="genus" reg="Rubus">Rubus</tp:taxon-name-part></tp:taxon-name></italic> sp.</p></tp:treatment-sec><tp:treatment-sec sec-type="distribution" id="SECID0EXZDI"><title>Known distribution.</title><p>China, Guizhou Province; South Africa.</p></tp:treatment-sec><tp:treatment-sec sec-type="material" id="SECID0E3ZDI"><title>Material examined.</title><p>China. Guizhou Province: Duyun city, <named-content xmlns:xlink="http://www.w3.org/1999/xlink" content-type="dwc:verbatimCoordinates" xlink:type="simple"><named-content content-type="geo-json" specific-use="{&#34;type&#34;:&#34;Point&#34;,&#34;coordinates&#34;:[-107.658611,27.434722]}" id="NCID0EF1DI" xlink:type="simple">27°26'05"N, 107°38'91"W</named-content></named-content>, 870 m, 26 Jun 2021, on <italic><tp:taxon-name><tp:taxon-name-part taxon-name-part-type="genus" reg="Rubus">Rubus</tp:taxon-name-part></tp:taxon-name></italic> sp., coll. J.E. Sun, HGUP21035.</p></tp:treatment-sec><tp:treatment-sec sec-type="notes" id="SECID0ER1DI"><title>Notes:</title><p><italic><tp:taxon-name><tp:taxon-name-part taxon-name-part-type="genus" reg="Phragmidium">Phragmidium</tp:taxon-name-part><tp:taxon-name-part taxon-name-part-type="species" reg="barnardii">barnardii</tp:taxon-name-part></tp:taxon-name></italic> was first reported on <italic><tp:taxon-name><tp:taxon-name-part taxon-name-part-type="genus" reg="Rubus">Rubus</tp:taxon-name-part></tp:taxon-name></italic> sp. by <xref ref-type="bibr" rid="B35">Winter (1886)</xref>. Its DNA data was established by <xref ref-type="bibr" rid="B19">McTaggart et al (2016)</xref>, although without description of morphological characteristics. We confirmed the specimens (HGUP21035) as <italic><tp:taxon-name><tp:taxon-name-part taxon-name-part-type="genus" reg="Phragmidium">Ph.</tp:taxon-name-part><tp:taxon-name-part taxon-name-part-type="species" reg="barnardii">barnardii</tp:taxon-name-part></tp:taxon-name></italic>, through phylogenetic analyse with DNA data from <xref ref-type="bibr" rid="B19">McTaggart et al. (2016)</xref>.</p></tp:treatment-sec><ref-list><ref id="B35"><mixed-citation xmlns:xlink="http://www.w3.org/1999/xlink" xlink:type="simple"><person-group><name name-style="western"><surname>Winter</surname><given-names>G</given-names></name></person-group> (<year>1886</year>) <article-title><tp:taxon-name><tp:taxon-name-part taxon-name-part-type="kingdom">Fungi</tp:taxon-name-part></tp:taxon-name> australienses.</article-title><source>Revue Mycologique Toulouse</source><volume>8</volume>: <fpage>207</fpage>–<lpage>213</lpage>.</mixed-citation></ref><ref id="B19"><mixed-citation xmlns:xlink="http://www.w3.org/1999/xlink" xlink:type="simple"><person-group><name name-style="western"><surname>McTaggart</surname><given-names>AR</given-names></name><name name-style="western"><surname>Shivas</surname><given-names>RG</given-names></name><name name-style="western"><surname>Nest</surname><given-names>MA</given-names></name><name name-style="western"><surname>Roux</surname><given-names>J</given-names></name><name name-style="western"><surname>Wingfield</surname><given-names>BD</given-names></name><name name-style="western"><surname>Wingfield</surname><given-names>MJ</given-names></name></person-group> (<year>2016</year>) <article-title>Host jumps shaped the diversity of extant rust fungi (<tp:taxon-name><tp:taxon-name-part taxon-name-part-type="order">Pucciniales</tp:taxon-name-part></tp:taxon-name>).</article-title><source>The New Phytologist</source><volume>209</volume>(<issue>3</issue>): <fpage>1149</fpage>–<lpage>1158</lpage>. <ext-link xlink:type="simple" ext-link-type="doi" xlink:href="10.1111/nph.13686">https://doi.org/10.1111/nph.13686</ext-link></mixed-citation></ref></ref-list></tp:taxon-treatment>
